# Supplementary material for: No change in health-related quality of life for at-risk U.S. women and men starting HIV pre-exposure prophylaxis (PrEP): Findings from HPTN 069/ACTG A5305
Source: PLoS One. 2018 Dec 26;13(12):e0206577. doi: 10.1371/journal.pone.0206577 (PMC6306196; doi:10.1371/journal.pone.0206577)
Supplement: S1 Dataset — (ZIP) [file pone.0206577.s002.zip]

Archive with 5 entries (5 files):
- ptn069_qol/analysis_data.csv
- ptn069_qol/data_dictionary_analysis_dataset.docx
- ptn069_qol/data_dictionary_discontinuation.docx
- ptn069_qol/discontinuation.csv
- ptn069_qol/README.txt
