# Supplementary material for: No change in health-related quality of life for at-risk U.S. women and men starting HIV pre-exposure prophylaxis (PrEP): Findings from HPTN 069/ACTG A5305
Source: PLoS One. 2018 Dec 26;13(12):e0206577. doi: 10.1371/journal.pone.0206577 (PMC6306196; doi:10.1371/journal.pone.0206577)
Supplement: S1 Dataset — (ZIP) [file pone.0206577.s002.zip › ptn069_qol/analysis_data.csv]

uid	visit	AC_HLTH	EQ_index2005	DEMsex	arm_r	age	race_black	ACADHEREx	ALCx	MRJx	OPLx	OSUB
152	201	55	1	1	1	25	0		2	2	1	1
499	201	83	0.844	1	3	21	0		1	1	0	1
499	501	71	0.8	1	3	21	0	1
499	601	67	0.844	1	3	21	0	1
499	701	77		1	3	21	0	2
499	801	79	0.844	1	3	21	0	2
499	901	69	1	1	3	21	0	2
499	1001	74	0.844	1	3	21	0		1	1	0	1
338	201	67	0.8	1	3	49	0		1	0	0	0
128	201	80	1	1	2	48	0		1	1	0	0
128	501	86	1	1	2	48	0	2
128	601	80	0.827	1	2	48	0	2
128	701	80	0.827	1	2	48	0	2
128	801	89	1	1	2	48	0	2
128	901	89	1	1	2	48	0	2
128	1001	98	1	1	2	48	0	2	1	1	0	1
30	201	85	1	1	4	34	0		1	2	0	1
30	501	80	0.844	1	4	34	0	2
30	601	90	1	1	4	34	0	2
30	701	91	1	1	4	34	0	1
30	801	85	1	1	4	34	0	1
30	901	86	1	1	4	34	0	1
30	1001	60	0.844	1	4	34	0		1	2	0	1
35	201	85	1	1	4	26	0		2	2	0	1
35	501	80	1	1	4	26	0	2
35	601	85	1	1	4	26	0	2
35	701	90	1	1	4	26	0	2
35	801	90	1	1	4	26	0	2
35	901	90	1	1	4	26	0	2
35	1001	90	1	1	4	26	0	2	2	2	0	1
440	201	98	1	1	2	51	1		1	1	0	0
440	501	76	0.827	1	2	51	1
440	601	74	0.86	1	2	51	1
440	701	81	0.767	1	2	51	1
440	801	82	0.8	1	2	51	1
440	901	81	0.761	1	2	51	1
440	1001	74	0.5	1	2	51	1		1	1	0	0
233	201	81	1	1	2	36	0		1	1	0	0
233	501	80	0.844	1	2	36	0	2
233	601	80	0.844	1	2	36	0
233	701	63	0.517	1	2	36	0
233	801	50	0.517	1	2	36	0
85	201	90	1	1	2	29	0		1	0	0	0
85	501	85	1	1	2	29	0	2
85	601	86	1	1	2	29	0	1
85	701	88	1	1	2	29	0	2
85	801	92	1	1	2	29	0	2
85	901	95	1	1	2	29	0	2
85	1001	89	1	1	2	29	0	2	1	1	0	0
18	801	90	0.844	1	4	27	0	2
18	201	100	0.844	1	4	27	0		2	1	0	1
18	501	98	0.844	1	4	27	0	2
18	601	92	0.844	1	4	27	0	2
18	701	91	0.844	1	4	27	0	2
18	901	88	0.844	1	4	27	0	2
18	1001	85	0.844	1	4	27	0	2	2	1	0	1
31	201	90	0.844	1	3	24	1		1	2	0	0
31	501	79	0.8	1	3	24	1	2
31	601	85	0.8	1	3	24	1	1
31	701	74	0.8	1	3	24	1
31	801	81	0.8	1	3	24	1	2
31	901	86	0.844	1	3	24	1	2
301	201	85	1	1	1	61	0		1	0	0	1
301	501	90	1	1	1	61	0	2
301	601	75	1	1	1	61	0	2
301	701	50	1	1	1	61	0
215	201	100	1	1	1	28	0		0	0	0	1
215	501	95	0.844	1	1	28	0	2
215	601	84	0.8	1	1	28	0	2
215	701	89	1	1	1	28	0	2
215	801	90	1	1	1	28	0	2
215	901	96	1	1	1	28	0	2
215	1001	100	1	1	1	28	0	2	0	0	0	1
368	201	89	1	1	1	23	0		1	0	0	0
368	501	70	0.8	1	1	23	0	1
368	601	89	0.81	1	1	23	0	1
368	701	93	1	1	1	23	0	1
368	801	80	0.777	1	1	23	0	1
368	901	66	0.777	1	1	23	0	1
368	1001	87	0.81	1	1	23	0	1	1	0	0	0
404	201	90	1	1	3	55	0		1	0	0	0
404	501	90	1	1	3	55	0	2
404	601	89	1	1	3	55	0	2
404	701	70	0.827	1	3	55	0	2
404	801	90	1	1	3	55	0	2
404	901	85	1	1	3	55	0	2
404	1001	92	1	1	3	55	0	2	1	0	0	1
160	201	95	1	1	1	31	0		1	2	0	1
160	501	83	0.844	1	1	31	0	2
160	601	94	1	1	1	31	0	2
160	701	84	0.827	1	1	31	0	2
160	801	92	0.844	1	1	31	0	2
160	901	88	1	1	1	31	0	2
160	1001	95	1	1	1	31	0	2	1	2	0	1
290	201	94	0.827	1	4	50	0		0	0	0	0
290	501	93	0.827	1	4	50	0	2
290	601	95	1	1	4	50	0	2
290	701	86	0.816	1	4	50	0	2
290	801	91	0.827	1	4	50	0	2
290	901	89	1	1	4	50	0	2
290	1001	94	0.827	1	4	50	0	2	0	0	0	0
423	201	86	1	1	4	26	0		2	2	0	1
423	501	84	1	1	4	26	0	2
423	601	88	1	1	4	26	0	1
423	701	82	1	1	4	26	0	2
423	801	85	1	1	4	26	0	2
423	901	81	1	1	4	26	0	2
423	1001	79	1	1	4	26	0	2	2	2	0	1
330	201	80	0.844	1	3	20	1		1	2	0	1
330	501	74	0.844	1	3	20	1	2
330	601	90	1	1	3	20	1	2
330	701	77	1	1	3	20	1	1
330	801	77	0.844	1	3	20	1	2
330	901	86	0.844	1	3	20	1	2
330	1001	87	0.844	1	3	20	1	2	1	1	0	1
61	201	88	1	1	4	26	0		1	0	0	1
61	501	91	1	1	4	26	0	2
61	601	89	1	1	4	26	0	2
61	701	69	0.687	1	4	26	0	2
61	801	90	1	1	4	26	0	2
61	901	89	1	1	4	26	0	2
61	1001	90	1	1	4	26	0	2	1	0	0	1
32	201	95	1	1	2	43	0		1	1	0	1
32	501	85	0.86	1	2	43	0	1
32	601	92	1	1	2	43	0	2
32	701	84	0.816	1	2	43	0	2
32	801	94	1	1	2	43	0	2
32	901	93	1	1	2	43	0	2
32	1001	89	1	1	2	43	0	2	1	1	0	1
364	201	99	1	1	1	26	0		1	0	0	1
364	501	95	1	1	1	26	0	2
364	601	95	1	1	1	26	0	2
364	701	60	0.844	1	1	26	0	1
364	801	90	1	1	1	26	0
364	901	100	1	1	1	26	0	2
364	1001	80	1	1	1	26	0	2	1	1	0	1
257	201	88	1	1	3	21	0		1	1	0	0
257	501	89	0.844	1	3	21	0	1
257	601	85	0.844	1	3	21	0	2
257	701	87	0.844	1	3	21	0	1
257	901	87	0.844	1	3	21	0	1
257	1001	83	0.761	1	3	21	0	2	2	1	0	1
141	201	100	1	1	2	39	0		1	1	0	1
141	501	100	1	1	2	39	0	2
141	601	100	0.844	1	2	39	0	2
141	701	98	1	1	2	39	0	2
141	801	99	1	1	2	39	0	2
141	901	100	1	1	2	39	0	2
141	1001	100	1	1	2	39	0	2	1	0	0	1
76	201	85	1	1	3	34	0		1	2	0	1
76	501	80	0.827	1	3	34	0	1
76	601	81	0.827	1	3	34	0	2
76	701	75	0.761	1	3	34	0	2
76	801	85	0.8	1	3	34	0	2
76	901	85	0.8	1	3	34	0	2
76	1001	71	0.81	1	3	34	0	2	1	2	0	1
516	201	95	1	1	4	60	0		2	0	0	1
516	501	89	1	1	4	60	0	2
516	601	74	0.827	1	4	60	0	2
516	701	94	1	1	4	60	0
516	801	93	1	1	4	60	0	2
516	901	94	1	1	4	60	0
516	1001	98	1	1	4	60	0	2	1	0	0	1
545	201	75	1	1	1	29	0		2	0	1	1
545	501	76	0.844	1	1	29	0	1
545	601	85	1	1	1	29	0	2
545	701	86	0.844	1	1	29	0	2
545	801	74	0.844	1	1	29	0	2
545	901	89	1	1	1	29	0	2
545	1001	94	1	1	1	29	0	2	2	1	0	1
273	201	75	0.81	1	4	36	0		1	2	1	1
273	501	78	0.8	1	4	36	0	2
273	601	69	0.8	1	4	36	0	2
273	701	64	0.706	1	4	36	0	2
273	801	66	0.8	1	4	36	0	2
273	901	62	0.706	1	4	36	0	2
273	1001	69	0.8	1	4	36	0	2	1	2	1	1
372	201	89	1	1	1	45	0		0	0	0	0
372	501	89	0.827	1	1	45	0	2
372	601	88	0.827	1	1	45	0	2
372	701	99	0.827	1	1	45	0
372	801	64	0.827	1	1	45	0
372	901	82	1	1	1	45	0
372	1001	73	1	1	1	45	0	2	0	0	0	0
362	201	93	1	1	2	35	0		2	1	1	1
362	501	92	1	1	2	35	0	2
362	601	95	1	1	2	35	0	2
362	701	96	1	1	2	35	0	2
362	801	94	1	1	2	35	0	2
362	901	96	1	1	2	35	0	2
362	1001	96	1	1	2	35	0	2	1	1	1	1
255	201	100	1	1	4	34	0		1	1	0	1
255	501	100	1	1	4	34	0	2
255	601	99	1	1	4	34	0	2
255	701	97	1	1	4	34	0	2
255	801	98	1	1	4	34	0	2
255	901	100	1	1	4	34	0	2
255	1001	100	1	1	4	34	0	2	1	1	0	1
90	201	75	0.8	1	1	47	0		1	1	0	1
90	501	65	0.761	1	1	47	0	2
90	601	62	0.8	1	1	47	0	2
90	701	74	0.844	1	1	47	0	2
90	801	51	0.8	1	1	47	0	1
90	901	70	0.844	1	1	47	0	2
90	1001	87	0.844	1	1	47	0	2	1	1	0	0
411	201	96	1	1	3	26	0		1	0	0	1
411	601	91	0.55	1	3	26	0	2
411	701	97	0.844	1	3	26	0	2
411	801	95	0.844	1	3	26	0	2
411	901	94	0.55	1	3	26	0	2
411	1001	97	0.844	1	3	26	0	2	1	0	0	0
340	201	86	1	1	1	31	0		2	1	0	1
340	501	83	1	1	1	31	0	2
340	601	80	1	1	1	31	0	2
340	701	74	1	1	1	31	0	2
340	801	83	1	1	1	31	0	2
340	901	82	1	1	1	31	0	2
340	1001	91	1	1	1	31	0	2	1	1	0	1
446	201	86	1	1	3	27	0		2	1	0	1
446	501	89	0.827	1	3	27	0	1
446	601	83	1	1	3	27	0	1
446	701	88	1	1	3	27	0	1
446	801	71	1	1	3	27	0
446	901	89	1	1	3	27	0
446	1001	88	1	1	3	27	0		2	1	1	1
181	201	95	1	1	3	30	0		0	2	0	0
181	501	94	1	1	3	30	0	2
181	601	76	1	1	3	30	0	2
181	701	91	1	1	3	30	0	2
181	801	95	1	1	3	30	0	2
181	901	94	1	1	3	30	0	2
181	1001	94	1	1	3	30	0	2	1	2	0	0
439	201	95	1	1	4	30	0		1	2	0	1
439	501	82	0.844	1	4	30	0	2
439	601	96	1	1	4	30	0	1
439	701	95	1	1	4	30	0	1
439	801	93	1	1	4	30	0	2
439	901	95	1	1	4	30	0	2
439	1001	92	1	1	4	30	0	2	1	0	0	1
414	201	95	1	1	2	25	0		0	0	0	0
414	501	96	1	1	2	25	0	2
414	601	97	1	1	2	25	0	2
414	701	98	1	1	2	25	0	2
414	801	97	1	1	2	25	0	2
414	901	97	1	1	2	25	0	2
414	1001	95	1	1	2	25	0	2	0	0	0	0
166	201	72	1	1	2	62	0		2	1	0	1
166	501	65	0.827	1	2	62	0	2
166	601	70	1	1	2	62	0	2
166	701	75	1	1	2	62	0	2
166	801	60	1	1	2	62	0	2
166	901	75	1	1	2	62	0	2
166	1001	74	1	1	2	62	0	2	2	0	0	1
155	701	91	1	1	3	38	0	2
155	201	95	1	1	3	38	0		1	0	0	1
155	501	90	1	1	3	38	0	2
155	601	95	1	1	3	38	0	2
155	801	91	1	1	3	38	0	2
155	901	90	1	1	3	38	0	2
155	1001	90	1	1	3	38	0	2	1	0	0	1
388	201	80	1	1	2	31	0		1	0	0	0
388	501	89	1	1	2	31	0	2
388	601	80	1	1	2	31	0	2
388	701	81	1	1	2	31	0	1
388	801	72	1	1	2	31	0	2
388	901	85	1	1	2	31	0	1
388	1001	82	1	1	2	31	0	1	1	0	0	0
122	201	87	1	1	3	34	0		1	0	1	0
122	501	90	0.844	1	3	34	0	2
122	601	90	0.844	1	3	34	0	2
122	701	92	1	1	3	34	0	2
122	801	96	1	1	3	34	0	2
122	901	95	1	1	3	34	0	2
122	1001	95	1	1	3	34	0	2	2	0	0	0
501	201	86	1	1	4	55	0		2	0	0	1
501	501	74	0.844	1	4	55	0	2
501	601	90	1	1	4	55	0	2
501	701	91	1	1	4	55	0	2
501	801	85	1	1	4	55	0	2
501	901	90	1	1	4	55	0	2
501	1001	89	1	1	4	55	0	2	2	0	0	1
114	201	76	0.827	1	1	58	0		1	0	0	0
114	501	87	0.8	1	1	58	0	2
114	601	81	0.816	1	1	58	0	2
114	701	71	0.767	1	1	58	0	2
114	801	71	0.767	1	1	58	0	2
114	901	87	0.8	1	1	58	0	2
114	1001	61	0.706	1	1	58	0	2	1	0	0	1
435	201	84	1	1	1	31	0		1	0	0	0
435	501	74	1	1	1	31	0	2
435	601	79	1	1	1	31	0	2
435	701	59	1	1	1	31	0	2
435	801	73	1	1	1	31	0	2
435	901	50	1	1	1	31	0	2
435	1001	74	1	1	1	31	0	2	1	0	0	0
428	201	94	1	1	2	30	0		1	1	0	1
428	501	85	0.844	1	2	30	0	2
428	601	92	0.844	1	2	30	0	2
428	701	94	0.844	1	2	30	0	2
428	801	95	1	1	2	30	0	2
428	901	91	1	1	2	30	0	2
428	1001	92	1	1	2	30	0		1	1	0	0
512	201	100	1	1	2	30	0		0	0	0	0
512	501	92	1	1	2	30	0	2
512	601	100	1	1	2	30	0	1
512	701	91	1	1	2	30	0	2
512	801	95	1	1	2	30	0	1
512	901	96	1	1	2	30	0	2
512	1001	80	1	1	2	30	0	2	0	0	0	1
300	201	80	1	1	2	21	0		1	0	0	0
300	501	74	1	1	2	21	0	2
300	601	85	1	1	2	21	0	2
300	701	80	1	1	2	21	0	2
300	801	75	0.844	1	2	21	0	2
300	901	85	1	1	2	21	0	2
514	201	76	1	1	4	27	0		1	0	0	1
514	501	81	1	1	4	27	0	2
514	601		1	1	4	27	0	2
514	701	76	0.86	1	4	27	0	2
514	801	91	1	1	4	27	0	2
514	901	92	1	1	4	27	0	2
514	1001	90	0.844	1	4	27	0	2	1	1	0	0
142	201	80	1	1	4	27	0		1	0	0	0
142	501	69	0.844	1	4	27	0	2
142	601	72	0.844	1	4	27	0	2
142	701	66	0.844	1	4	27	0	2
142	801	66	0.8	1	4	27	0	1
142	901	70	0.844	1	4	27	0	2
142	1001	64	1	1	4	27	0	2	1	0	0	1
200	801	88	1	1	1	33	1	2
200	201	91	1	1	1	33	1		1	2	0	0
200	501	90	1	1	1	33	1	2
200	601	80	1	1	1	33	1	2
200	701	91	1	1	1	33	1	2
200	901	95	1	1	1	33	1	2
200	1001	93	1	1	1	33	1	2	0	0	0	0
387	201	85	1	1	3	44	1		1	0	0	0
387	501	88	1	1	3	44	1
387	601	80	1	1	3	44	1	2
387	701	66	1	1	3	44	1
361	201	96	1	1	4	51	0		0	0	0	0
361	501	95	1	1	4	51	0
361	601	94	1	1	4	51	0	2
361	701	95	1	1	4	51	0	2
361	801	97	1	1	4	51	0	2
361	901	95	1	1	4	51	0	2
361	1001	95	0.827	1	4	51	0	2	1	0	0	0
241	201	80	1	1	1	25	0		1	1	0	0
241	501	92	1	1	1	25	0
241	601	93	1	1	1	25	0	2
241	701	95	1	1	1	25	0	2
241	801	95	1	1	1	25	0	2
241	901	87	0.827	1	1	25	0	2
241	1001	94	1	1	1	25	0	2	1	1	0	0
373	201	90	0.844	1	4	30	0		2	0	0	1
373	501	91	1	1	4	30	0
373	601	91	1	1	4	30	0	2
373	701	89	1	1	4	30	0	2
373	801	87	0.844	1	4	30	0	2
373	901	85	0.844	1	4	30	0	2
373	1001	88	1	1	4	30	0	2	1	0	0	1
535	201	88	1	1	4	34	0		1	0	0	1
535	501	95	1	1	4	34	0
535	601	94	1	1	4	34	0	2
535	701	97	1	1	4	34	0	2
535	801	89	1	1	4	34	0	2
535	901	88	1	1	4	34	0	2
535	1001	92	1	1	4	34	0	2	1	0	0	1
489	201	95	1	1	1	54	0		1	0	0	1
489	501	98	1	1	1	54	0
489	601	91	0.844	1	1	54	0	2
489	701	98	1	1	1	54	0	2
489	801	95	0.844	1	1	54	0	2
489	901	95	1	1	1	54	0	2
489	1001	98	1	1	1	54	0	2	1	0	0	1
354	201	100	1	1	4	23	0		1	0	0	0
354	501	100	1	1	4	23	0
354	601	100	1	1	4	23	0	2
354	701	95	1	1	4	23	0	2
354	801	100	1	1	4	23	0	2
354	901	100	1	1	4	23	0	2
354	1001	98	1	1	4	23	0	2	1	0	0	0
509	201	95	1	1	4	51	0		0	0	0	0
509	501	95	1	1	4	51	0
509	601	96	1	1	4	51	0	2
509	701	97	1	1	4	51	0	2
509	801	95	1	1	4	51	0	2
509	901	96	1	1	4	51	0	2
509	1001	96	1	1	4	51	0	2	0	0	0	1
400	201	87	1	1	4	23	0		1	1	0	1
400	501	81	1	1	4	23	0
400	601	90	1	1	4	23	0	2
400	701	83	1	1	4	23	0	2
400	801	87	1	1	4	23	0	2
400	901	75	1	1	4	23	0	2
400	1001	80	1	1	4	23	0	2	1	1	0	0
23	601	93	1	1	3	36	1	2
23	201	100	1	1	3	36	1		1	1	0	0
23	501	90	1	1	3	36	1
23	701	94	1	1	3	36	1	2
23	801	100	1	1	3	36	1	2
23	901	92	1	1	3	36	1
23	1001	80	1	1	3	36	1	1	1	1	0	0
433	201	74	0.81	1	2	25	0		1	1	0	0
433	501	35	0.377	1	2	25	0
496	201	100	1	1	2	49	0		1	0	0	0
496	501	84	1	1	2	49	0	2
496	601	75	1	1	2	49	0	2
496	701	76	1	1	2	49	0	2
496	801	81	1	1	2	49	0	2
496	901	78	1	1	2	49	0	2
496	1001	75	1	1	2	49	0	2	1	0	0	0
498	201	100		1	2	60	1		1	0	1	1
498	501	75	1	1	2	60	1	1
498	601	53	1	1	2	60	1	1
498	701	85	1	1	2	60	1	1
498	801	80	1	1	2	60	1	2
498	901	72	1	1	2	60	1	1
498	1001	78	1	1	2	60	1	2	1	1	0	0
341	201	85	1	1	3	35	0		1	1	0	0
341	501	85	1	1	3	35	0	2
341	601	80	1	1	3	35	0	2
341	701	85	1	1	3	35	0	2
341	801	85	1	1	3	35	0	2
341	901	80	1	1	3	35	0	2
341	1001	81	1	1	3	35	0		1	0	0	0
73	201	98	0.844	1	3	20	0		1	0	0	0
73	501	100	1	1	3	20	0	1
73	601		1	1	3	20	0	2
73	701	97	1	1	3	20	0	1
73	801	100	1	1	3	20	0	2
73	901	97	1	1	3	20	0	2
73	1001	90	1	1	3	20	0	2	1	2	0	0
320	201	99	1	1	2	30	0		1	0	0	0
320	501	80	1	1	2	30	0	2
320	601	86	1	1	2	30	0	2
320	701	85	1	1	2	30	0	2
320	801	89	1	1	2	30	0	2
320	901	80	1	1	2	30	0	2
320	1001	89	1	1	2	30	0	2	1	0	0	0
505	201	95	1	1	2	48	1		1	1	0	1
505	501	96	1	1	2	48	1	2
505	601	96	1	1	2	48	1	2
505	701	96	1	1	2	48	1	2
505	801	94	1	1	2	48	1	2
505	901	93	1	1	2	48	1	2
505	1001	95	1	1	2	48	1	2	2	2	1	1
561	601	83	1	1	1	49	0	2
561	201	95	1	1	1	49	0		0	1	0	0
561	501	89	1	1	1	49	0	2
561	701	75	1	1	1	49	0	2
561	801	34	0.827	1	1	49	0	2
561	901	73	1	1	1	49	0	2
561	1001	46	0.827	1	1	49	0	2	0	2	0	0
226	1001	90	1	1	1	31	0	2	1	0	0	0
226	201	90	1	1	1	31	0		1	0	0	0
226	501	85	1	1	1	31	0	2
226	601	86	1	1	1	31	0	2
226	701	90	1	1	1	31	0	2
226	801	94	1	1	1	31	0	2
226	901	92	1	1	1	31	0	2
447	501	92	1	1	2	34	1	2
447	201	89	1	1	2	34	1		1	0	0	0
447	601	89	1	1	2	34	1	2
447	701	82	1	1	2	34	1	2
447	801	84	1	1	2	34	1	2
447	901	78	1	1	2	34	1	2
447	1001	93	1	1	2	34	1	2	1	1	0	0
95	201	98	1	1	1	65	0		1	0	0	1
95	501	96	1	1	1	65	0	2
95	601	95	1	1	1	65	0	2
95	701	89	1	1	1	65	0	2
95	801	94	1	1	1	65	0	2
95	901	97	1	1	1	65	0	2
95	1001	99	1	1	1	65	0	2	1	0	0	1
363	201	76	1	1	3	28	0		1	1	0	0
363	501	46	0.844	1	3	28	0	1
363	601	81	1	1	3	28	0	2
363	701	78	1	1	3	28	0	2
363	801	69	1	1	3	28	0	1
363	901	79	1	1	3	28	0	2
363	1001	75	1	1	3	28	0	2	1	1	0	0
146	1001	79	1	1	4	37	0	2	1	0	0	1
146	201	80	1	1	4	37	0		1	0	0	1
146	501	79	1	1	4	37	0	2
146	601	81	1	1	4	37	0	2
146	701	85	1	1	4	37	0	2
146	801	85	1	1	4	37	0	2
146	901	87	1	1	4	37	0	2
3	701	85	0.844	1	3	24	0	2
3	201	80	0.827	1	3	24	0		1	1	1	1
3	501	85	0.844	1	3	24	0	2
3	601	80	0.844	1	3	24	0	1
3	701			1	3	24	0
3	801	74	1	1	3	24	0	2
3	901	80	1	1	3	24	0	2
3	1001	80	1	1	3	24	0	1	1	1	0	1
235	201	84	0.844	2	2	34	1		1	1	0	0
235	501	65	1	2	2	34	1	2
235	601	70	0.844	2	2	34	1	2
235	701	85	1	2	2	34	1	2
235	801	50	0.767	2	2	34	1	2
235	901	89	0.844	2	2	34	1	2
235	1001	88	0.8	2	2	34	1	2	1	1	0	1
111	201	95	1	2	4	30	1		1	0	0	0
111	501	98	1	2	4	30	1	2
111	601	97	1	2	4	30	1	2
111	701	97	1	2	4	30	1	2
111	801	95	1	2	4	30	1	2
111	901	97	1	2	4	30	1	2
111	1001	99	1	2	4	30	1	2	1	0	0	0
2	501	99	1	2	1	45	1	2
2	201	100	1	2	1	45	1		1	0	0	0
2	501			2	1	45	1
2	601	100	1	2	1	45	1	2
2	701	100	1	2	1	45	1	2
2	801	100	1	2	1	45	1	2
2	901	100	1	2	1	45	1	2
2	1001	100	1	2	1	45	1	2	0	0	0	0
432	201	78	0.844	2	1	27	1		1	0	0	0
432	501	81	0.816	2	1	27	1	2
432	601	92	1	2	1	27	1	2
432	701	95	1	2	1	27	1	2
432	801	95	1	2	1	27	1	2
432	901	94	1	2	1	27	1	2
432	1001	90	1	2	1	27	1	2	1	0	0	0
563	201	94	1	2	2	22	0		1	0	0	0
563	501	90	1	2	2	22	0	2
563	601	84	1	2	2	22	0	2
563	701	92	1	2	2	22	0	2
563	801	89	0.844	2	2	22	0	2
563	901	94	1	2	2	22	0	2
563	1001	89	0.748	2	2	22	0	2	1	0	0	0
264	1001	79	1	2	3	23	1	2	1	0	0	0
264	201	83	1	2	3	23	1		1	0	0	0
264	501	85	1	2	3	23	1	2
264	601	89	1	2	3	23	1	2
264	701	39	0.844	2	3	23	1	2
264	801	76	1	2	3	23	1	2
264	901	89	1	2	3	23	1	2
97	201	75	0.827	2	3	24	0		1	0	0	0
97	501	36	0.8	2	3	24	0	2
576	801	48	0.706	2	4	47	1	1
576	201	76	0.8	2	4	47	1		1	0	0	0
576	501	74	0.767	2	4	47	1	1
576	601	77	0.767	2	4	47	1	1
576	701	74	0.767	2	4	47	1	1
576	901	50	0.706	2	4	47	1	1
576	1001	71	0.594	2	4	47	1	1	1	0	0	0
566	201	97	1	2	1	26	1		0	0	0	0
566	501	98	1	2	1	26	1	2
566	601	87	1	2	1	26	1	2
566	701	100	1	2	1	26	1	1
566	801	98	1	2	1	26	1	2
566	901	100	1	2	1	26	1	2
566	1001	100	1	2	1	26	1		0	0	0	0
592	201	75	0.8	2	3	33	0		1	1	0	1
592	501	70	0.706	2	3	33	0	2
592	601	75	0.761	2	3	33	0	2
592	701	70	0.8	2	3	33	0	2
592	801	86	0.827	2	3	33	0
592	901	10	0.517	2	3	33	0
592	1001	76	0.8	2	3	33	0	2	1	1	1	1
594	201	80	1	2	2	31	1		0	0	0	0
594	501	99	1	2	2	31	1	2
594	601	87	1	2	2	31	1	1
594	701	53	0.844	2	2	31	1	2
594	801	92	0.827	2	2	31	1	2
594	901	85	0.844	2	2	31	1	2
594	1001	78	0.8	2	2	31	1	1	0	0	0	0
573	701	69	0.8	2	4	34	1	2
573	201	90	1	2	4	34	1		1	0	0	0
573	501	60	1	2	4	34	1	2
573	601	50	1	2	4	34	1	1
573	801	78	1	2	4	34	1	2
573	901	55	0.854	2	4	34	1	2
573	1001	36	0.827	2	4	34	1	1	0	0	0	0
572	201	82	0.844	2	4	27	0		1	1	0	1
572	501	80	0.844	2	4	27	0	2
572	601	80	0.844	2	4	27	0	1
572	701	75	0.844	2	4	27	0	2
572	801	75	0.844	2	4	27	0	2
572	901	84	0.844	2	4	27	0	2
572	1001	75	0.844	2	4	27	0	2	1	1	0	0
565	201	95	1	2	3	24	1		1	1	0	0
577	801	81	0.844	2	4	19	0	2
577	201	91	1	2	4	19	0		1	0	0	0
577	501	74	0.844	2	4	19	0	2
577	601	79	0.844	2	4	19	0	2
577	701	73	0.844	2	4	19	0	2
577	901	70	0.844	2	4	19	0	2
577	1001	73	0.844	2	4	19	0	2	1	0	0	0
513	201	95	1	1	4	40	0		1	0	0	0
513	501	94	0.844	1	4	40	0
513	601	95	1	1	4	40	0	2
513	701	86	1	1	4	40	0	2
513	801	92	1	1	4	40	0	2
513	901	90	0.827	1	4	40	0	2
513	1001	94	1	1	4	40	0	2	1	0	0	0
169	201	64	0.844	1	4	32	1		2	0	0	0
169	501	83	0.854	1	4	32	1
169	601	78	0.844	1	4	32	1	2
169	701	77	0.827	1	4	32	1	1
169	801	78	0.833	1	4	32	1	1
169	901	84	0.844	1	4	32	1	2
169	1001	79	0.844	1	4	32	1	2	2	0	0	0
485	201	89	1	1	3	48	1		1	0	0	0
485	501	91	1	1	3	48	1	2
485	601	89	1	1	3	48	1	2
485	701	94	1	1	3	48	1	2
485	801	86	1	1	3	48	1	2
485	901	67	1	1	3	48	1	2
485	1001	91	1	1	3	48	1	2	1	0	0	0
292	201	94	0.844	1	2	43	0		1	1	0	1
292	501	93	1	1	2	43	0
292	601	93	1	1	2	43	0	2
292	701	96	1	1	2	43	0	2
292	801	91	1	1	2	43	0	2
292	901	96	1	1	2	43	0	2
292	1001	91	0.844	1	2	43	0	2	1	0	0	1
532	201	92	1	1	1	50	1		0	0	0	1
532	501	91	1	1	1	50	1
532	601	91	0.844	1	1	50	1	2
532	701	88	1	1	1	50	1	2
532	801	87	0.8	1	1	50	1	2
532	901	92	0.844	1	1	50	1	2
532	1001	70	0.844	1	1	50	1	2	0	0	0	1
316	201	84	1	1	4	44	1		2	2	1	1
316	501	50	1	1	4	44	1	2
316	601	34	0.447	1	4	44	1	2
316	701	50	1	1	4	44	1	2
316	901	90	0.854	1	4	44	1	2
316	1001	99	1	1	4	44	1	2	2	2	1	1
20	901	82	1	1	1	56	1
20	201	82	0.827	1	1	56	1		1	1	1	1
20	601	67	1	1	1	56	1	2
20	701	67	0.816	1	1	56	1	2
20	801	83	0.827	1	1	56	1	2
153	201	80	0.81	1	1	36	1		2	2	0	1
153	501	91	1	1	1	36	1
153	601	76	1	1	1	36	1	2
153	701	74	1	1	1	36	1	2
153	801	90	1	1	1	36	1	2
153	901	80	1	1	1	36	1	2
153	1001	66	0.8	1	1	36	1	2	1	2	0	1
356	201	90	0.844	1	1	30	1		1	2	1	0
356	501	90	0.844	1	1	30	1
356	601	91	1	1	1	30	1	2
356	701	89	1	1	1	30	1	2
356	801	87	1	1	1	30	1	2
356	901	85	1	1	1	30	1	2
356	1001	94	1	1	1	30	1	2	0	1	0	0
429	201	95	1	1	3	23	1		1	0	0	0
429	501	91	0.827	1	3	23	1	2
429	601	94	1	1	3	23	1	2
429	701	99	1	1	3	23	1	2
429	801	100	1	1	3	23	1	2
429	901	98	1	1	3	23	1	2
429	1001	99	1	1	3	23	1	2	0	0	0	0
234	201	80	1	1	2	26	0		1	1	0	1
234	501	85	1	1	2	26	0	2
234	601	70	1	1	2	26	0	2
234	701	80	1	1	2	26	0	2
234	801	83	1	1	2	26	0	2
234	901	80	1	1	2	26	0	2
234	1001	85	0.81	1	2	26	0	2	1	1	0	1
527	201	90	1	1	2	33	0		0	0	0	0
527	501	90	0.844	1	2	33	0	2
527	601	91	0.844	1	2	33	0	2
527	701	89	0.844	1	2	33	0	2
527	801	85	0.844	1	2	33	0	2
527	901	79	0.844	1	2	33	0	2
527	1001	87	1	1	2	33	0	2	0	0	0	1
299	201	80	1	1	1	28	1		1	1	0	0
299	501	79	0.827	1	1	28	1	2
299	601	70	1	1	1	28	1	1
299	701	64	1	1	1	28	1	2
299	801	69	1	1	1	28	1	2
299	901	80	1	1	1	28	1	2
299	1001	75	1	1	1	28	1	2	1	2
444	201	95	1	1	2	29	1		1	0	0	0
444	501	100	1	1	2	29	1	2
444	601	99	1	1	2	29	1	2
444	701	96	1	1	2	29	1	2
444	801	96	1	1	2	29	1	2
444	901	94	1	1	2	29	1	2
444	1001	95	1	1	2	29	1	2	1	1	0	0
190	201	100	0.827	1	3	31	0		1	1	0	0
190	501	96	1	1	3	31	0	2
190	601	99	1	1	3	31	0	2
190	701	90	1	1	3	31	0	2
190	801	98	1	1	3	31	0	2
148	201	97	1	1	2	26	0		1	1	0	0
148	501	95	0.844	1	2	26	0	2
148	601	97	0.844	1	2	26	0	1
148	701	97	0.844	1	2	26	0	2
148	801	96	0.844	1	2	26	0	2
148	901	95	0.844	1	2	26	0	2
148	1001	96	0.844	1	2	26	0	2	1	0	0	1
394	201	90	0.844	1	2	32	0		0	1	0	1
394	501	89	0.844	1	2	32	0	2
394	601	95	1	1	2	32	0	2
394	701	85	0.844	1	2	32	0	2
394	801	79	0.844	1	2	32	0	2
394	901	85	0.844	1	2	32	0	2
394	1001	87	0.844	1	2	32	0	2	0	1	0	1
407	201	94	1	1	1	27	0		1	1	0	0
479	201	100	1	1	3	19	1		1	0	0	0
479	501	94	1	1	3	19	1	2
479	601	100	1	1	3	19	1	2
479	701	100	1	1	3	19	1	2
479	801	98	1	1	3	19	1	2
479	901	100	1	1	3	19	1	2
479	1001	100	1	1	3	19	1	2	1	1	0	0
211	201	95	1	1	3	24	0		1	0	0	0
211	501	28	1	1	3	24	0	2
211	601	90	1	1	3	24	0	2
211	701	90	1	1	3	24	0	2
28	201	84	0.827	1	4	34	1		0	0	0	0
28	501	88	1	1	4	34	1	2
28	601	85	0.844	1	4	34	1	2
28	701	84	1	1	4	34	1	2
28	801	79	1	1	4	34	1	2
28	901	84	1	1	4	34	1	2
28	1001	90	0.827	1	4	34	1	2	0	0	0	1
57	201	86	1	1	4	51	0		0	0	0	1
57	501	79	1	1	4	51	0	2
57	601	85	1	1	4	51	0	2
57	701	86	1	1	4	51	0	2
57	801	87	1	1	4	51	0	2
57	901	85	1	1	4	51	0	2
57	1001	89	1	1	4	51	0	2	0	1	0	1
100	201	95	1	1	4	31	0		1	0	0	1
100	501	96	1	1	4	31	0	2
100	601	96	1	1	4	31	0	2
100	701	96	1	1	4	31	0	2
100	801	95	1	1	4	31	0	2
100	901	93	1	1	4	31	0	2
100	1001	95	1	1	4	31	0	2	1	2	0	1
472	201	73	0.798	2	2	32	1		1	1
472	501	76	0.827	2	2	32	1	2
472	601	99	1	2	2	32	1	2
472	701	98	0.844	2	2	32	1	2
472	801	98	0.844	2	2	32	1	2
472	901	100	1	2	2	32	1	1
472	1001	100	1	2	2	32	1	2	1	1	0	0
272	201	100	0.844	2	2	55	1
272	501	100	0.844	2	2	55	1	2
272	601	95	0.8	2	2	55	1	2
272	701	87	0.86	2	2	55	1	2
272	801	83	0.844	2	2	55	1	2
272	901	98	1	2	2	55	1	2
272	1001	90	0.767	2	2	55	1	2	0	0	0	0
586	201	95	1	2	3	43	1		1	0	0	0
586	501	97	1	2	3	43	1	2
586	601	85	1	2	3	43	1	2
586	701	95	0.55	2	3	43	1	2
586	801	89	1	2	3	43	1	2
586	901	92	1	2	3	43	1	2
586	1001	80	1	2	3	43	1	2	1	0	0	0
178	1001	100	0.854	2	4	44	1	2		0	0	0
178	201	74	0.81	2	4	44	1		0	0	0	0
178	501	30	0.446	2	4	44	1	1
178	601	78	0.777	2	4	44	1	2
178	701	100	0.827	2	4	44	1	2
178	801	88	0.8	2	4	44	1	2
178	901	81	0.827	2	4	44	1	2
575	201	100	1	2	4	26	1		1	2	1	1
575	501	99	1	2	4	26	1	2
575	601	100	1	2	4	26	1	1
575	701	100	1	2	4	26	1	1
581	201	36	0.825	2	2	21	1		0	0	0	0
581	501	81	1	2	2	21	1	2
581	601	99	1	2	2	21	1	1
581	701	83	1	2	2	21	1	1
581	801	62	1	2	2	21	1	1
581	901	72	1	2	2	21	1
581	1001	94	1	2	2	21	1	1	1	0	0	0
583	201	90	1	2	3	51	1		1	0	0	0
583	501	85	0.8	2	3	51	1	2
583	601	84	1	2	3	51	1	2
583	701	88	1	2	3	51	1	2
583	801	90	1	2	3	51	1	2
583	901	84	1	2	3	51	1	2
583	1001	90	1	2	3	51	1	2	1	0	0	0
584	201	75	0.8	2	1	44	1		0	0	0	1
584	501	85	1	2	1	44	1	2
584	601	70	0.833	2	1	44	1	2
584	701	80	0.844	2	1	44	1	2
584	801	79	0.844	2	1	44	1	2
584	901	80	0.43	2	1	44	1	2
584	1001	87	0.81	2	1	44	1	2	0	0	0	0
125	201	90	1	1	1	25	1		1	0	0	0
125	501	91	1	1	1	25	1	2
125	601	100	1	1	1	25	1	2
125	701	100	1	1	1	25	1	2
125	801	100	1	1	1	25	1	2
125	901	100	1	1	1	25	1	2
125	1001	100	1	1	1	25	1	2	1	0	0	0
491	201	95	1	1	3	40	1		1	1	0	0
491	501	97	0.844	1	3	40	1	2
491	601	96	1	1	3	40	1	2
491	701	96	1	1	3	40	1	2
491	801	96	1	1	3	40	1	2
491	901	90	0.844	1	3	40	1	2
491	1001	95	1	1	3	40	1	2	1	1	0	1
443	201	96	0.844	1	2	25	1		1	1	0	1
443	501	95	0.844	1	2	25	1	2
443	601	99	0.844	1	2	25	1	2
443	701	95	0.844	1	2	25	1	1
443	801	95	1	1	2	25	1	1
443	901	95	0.844	1	2	25	1	1
443	1001	95	0.844	1	2	25	1	2	1	1	0	1
33	201	86	1	1	3	29	0		1	0	0	0
33	501	85	1	1	3	29	0	2
33	601	89	1	1	3	29	0	2
33	701	79	0.827	1	3	29	0	2
33	801	93	1	1	3	29	0	2
33	901	85	0.827	1	3	29	0	2
33	1001	93	1	1	3	29	0	2	1	1	0	0
256	201	70	0.833	1	1	24	0		1	2	0	0
256	501	74	1	1	1	24	0	2
256	601	84	1	1	1	24	0	2
256	701	90	1	1	1	24	0	2
256	801	82	1	1	1	24	0	2
256	901	89	1	1	1	24	0	2
256	1001	90	1	1	1	24	0	2	1	2	0	0
99	201	74	0.844	1	3	23	1		1	2	0	0
99	501	69	0.8	1	3	23	1	2
99	601	70	0.827	1	3	23	1	1
99	701	60	0.8	1	3	23	1	2
50	201	87	0.844	1	1	28	0		1	0	1	1
50	501	90	1	1	1	28	0	2
50	601	92	1	1	1	28	0	2
50	701	90	1	1	1	28	0	2
50	801	89	1	1	1	28	0	1
50	901	91	1	1	1	28	0	1
50	1001	90	0.827	1	1	28	0	1	2	0	1	1
102	201	98	1	1	1	24	1		1	2	0	0
102	501	99	1	1	1	24	1	2
102	601	99	0.844	1	1	24	1	1
102	701	77	1	1	1	24	1	1
102	801	88	1	1	1	24	1	2
102	901	92	1	1	1	24	1	1
102	1001	85	1	1	1	24	1	2	1	2	1	1
144	201	80	1	1	4	43	0		2	1	0	1
144	501	38	1	1	4	43	0	2
144	601	82	0.844	1	4	43	0	2
144	701	86	0.844	1	4	43	0	2
144	801	80	1	1	4	43	0	2
144	901	91	1	1	4	43	0	2
144	1001	86	1	1	4	43	0	2	1	0	0	1
41	201	95	1	1	4	39	1		0	0	0	0
41	501	90	1	1	4	39	1	2
41	601	95	1	1	4	39	1	2
41	701	95	1	1	4	39	1	2
41	801	91	1	1	4	39	1	2
41	901	90	0.827	1	4	39	1	2
41	1001	95	1	1	4	39	1	2	0	1	0	0
260	201	100	1	1	2	20	1		0	1	0	0
260	501	100	1	1	2	20	1	2
260	601	95	1	1	2	20	1	2
260	701	95	1	1	2	20	1	2
260	801	99	1	1	2	20	1	2
260	901	100	1	1	2	20	1	2
260	1001	100	1	1	2	20	1	2	1	1	0	0
335	201	85	0.844	1	4	20	0		1	0	0	0
335	501	82	1	1	4	20	0	2
335	601	84	0.844	1	4	20	0	1
335	701	83	1	1	4	20	0	2
335	801	79	1	1	4	20	0	2
335	901	85	0.8	1	4	20	0
335	1001	65	0.827	1	4	20	0		1	0	0	0
531	201	96	1	1	2	28	1		1	1	0	0
531	501	100	1	1	2	28	1	2
531	601	100	1	1	2	28	1	2
531	701	93	1	1	2	28	1	2
531	801	95	1	1	2	28	1	2
531	901	100	1	1	2	28	1	2
531	1001	76	1	1	2	28	1	2	1	1	0	0
471	201	97	1	1	1	18	1		0	0	0	0
471	501	94	1	1	1	18	1	1
471	601	97	1	1	1	18	1	2
471	701	81	1	1	1	18	1	1
471	801	98	1	1	1	18	1	1
471	901	100	1	1	1	18	1	1
471	1001	100	1	1	1	18	1	2	0	0	0	0
382	201	94	1	1	4	31	0		0	2	0	0
382	501	94	1	1	4	31	0	2
382	601	83	1	1	4	31	0	2
382	701	95	1	1	4	31	0	2
382	801	83	1	1	4	31	0	2
382	901	88	1	1	4	31	0	2
382	1001	84	1	1	4	31	0	2	0	2	0	0
214	201	82	1	1	3	48	0		0	1	0	1
214	501	91	1	1	3	48	0	2
214	601	70	1	1	3	48	0	2
214	701	75	1	1	3	48	0	2
214	801	78	1	1	3	48	0	2
214	901	86	1	1	3	48	0	2
214	1001	88	1	1	3	48	0	2	0	1	0	1
223	201	100	1	1	3	30	1		0	2	0	0
542	201	90	1	1	2	29	1		0	0	0	0
542	501	95	1	1	2	29	1	2
542	601	89	1	1	2	29	1	2
542	701	93	1	1	2	29	1	2
542	801	94	1	1	2	29	1	1
542	901	90	1	1	2	29	1	1
542	1001	90	1	1	2	29	1	2	0	0	0	0
74	201	80	1	1	2	25	0		1	0	0	0
74	501	85	1	1	2	25	0	2
74	601	85	1	1	2	25	0	1
74	701	90	1	1	2	25	0	1
74	801	89	1	1	2	25	0	2
74	901	84	1	1	2	25	0	2
74	1001	84	1	1	2	25	0	1	1	0	0	0
525	201	94	0.827	1	4	54	0		0	0	0	1
525	501	90	1	1	4	54	0	2
525	601	79	1	1	4	54	0	2
525	701	64	1	1	4	54	0	2
525	801	89	0.827	1	4	54	0	2
525	901	86	0.827	1	4	54	0	2
525	1001	84	1	1	4	54	0	2	0	0	0	1
541	201	97	1	1	4	49	0		1	0	0	1
541	501	91	1	1	4	49	0	2
541	601	91	0.827	1	4	49	0	2
541	701	95	1	1	4	49	0	2
541	801	94	1	1	4	49	0	2
541	901	93	1	1	4	49	0	2
541	1001	95	1	1	4	49	0	2	1	0	0	1
88	201	85	1	1	1	28	1		1	1	0	0
88	501	80	1	1	1	28	1	2
88	601	80	0.8	1	1	28	1	2
88	701	85	0.816	1	1	28	1	2
88	801	80	0.81	1	1	28	1	2
88	901	90	0.767	1	1	28	1	2
88	1001	88	0.8	1	1	28	1	2	1	1	0	0
12	201	72	1	1	2	27	0		1	1	0	0
12	501	74	1	1	2	27	0	2
12	601	85	1	1	2	27	0	1
12	701	89	1	1	2	27	0	2
12	801	77	1	1	2	27	0	2
12	901	77	1	1	2	27	0	2
12	1001	81	1	1	2	27	0	2	1	1	0	0
179	201	89	1	1	3	26	0		1	0	0	1
179	501	90	1	1	3	26	0	2
179	601	90	1	1	3	26	0	2
179	701	85	1	1	3	26	0	2
179	801	89	1	1	3	26	0	2
179	901	80	1	1	3	26	0	2
179	1001	80	1	1	3	26	0	2	1	0	0	0
510	201	84	0.463	1	3	40	1		0	0	0	0
534	201	85	0.844	1	2	24	0		0	0	0	1
534	501	80	0.844	1	2	24	0	2
534	601	80	0.844	1	2	24	0	2
534	701	85	0.827	1	2	24	0	2
534	801	74	1	1	2	24	0	2
534	901	85	1	1	2	24	0	2
534	1001	72	0.506	1	2	24	0	2	1	0	0	1
237	201	80	0.844	1	4	18	0		1	0	0	0
237	501		0.844	1	4	18	0	2
237	601	50	0.844	1	4	18	0	1
237	701	60	0.844	1	4	18	0	2
237	801	85	0.844	1	4	18	0	2
237	901	75	0.844	1	4	18	0	2
237	1001	71	0.844	1	4	18	0	2	1	0	0	0
183	201	100	1	1	2	26	1		1	1	0	0
183	501	100	1	1	2	26	1	2
183	601	99	1	1	2	26	1	1
183	701	100	1	1	2	26	1	2
183	801	100	1	1	2	26	1	2
183	901	100	1	1	2	26	1	2
183	1001	90	1	1	2	26	1	2	0	1	0	0
546	201	100	1	1	4	49	0		1	2	0	1
546	501	89	0.827	1	4	49	0	2
546	601	94	0.8	1	4	49	0	2
546	701	95	0.827	1	4	49	0	2
546	801	95	0.827	1	4	49	0	1
546	901	95	0.827	1	4	49	0	2
546	1001	94	0.827	1	4	49	0	2	2	2	0	1
465	201	55	0.844	1	4	31	0		2	2	1	1
465	501	50	0.844	1	4	31	0	1
465	601	49	0.844	1	4	31	0	1
465	701	50	0.767	1	4	31	0	1
465	801	50	0.844	1	4	31	0	1
465	901	50	0.844	1	4	31	0	1
465	1001	39	0.55	1	4	31	0	1	1	2	0	1
236	201	100	1	1	2	27	0		2	1	0	0
236	501	94	1	1	2	27	0	2
236	601	100	1	1	2	27	0	2
236	701	99	1	1	2	27	0	2
236	801	94	1	1	2	27	0	2
236	901	96	1	1	2	27	0	2
236	1001	96	1	1	2	27	0	2	2	2	0	0
1	201	95	1	1	1	26	1		1	1	0	0
1	501	85	0.86	1	1	26	1	2
1	601	95	1	1	1	26	1	1
1	701	94	1	1	1	26	1	2
1	801	95	1	1	1	26	1	2
1	901	84	1	1	1	26	1	2
1	1001	82	0.777	1	1	26	1	2	1	1	0	0
54	201	100	1	2	4	48	1		1	1	0	0
54	501	98	1	2	4	48	1	2
54	601	97	1	2	4	48	1	2
54	701	100	1	2	4	48	1	2
54	801	99	0.55	2	4	48	1	1
54	901	97	0.517	2	4	48	1	1
54	1001	99	0.844	2	4	48	1	2	1	1	0	1
185	201	91	1	2	1	35	0		1	0	0	0
185	501	91	1	2	1	35	0	2
185	601	93	1	2	1	35	0	2
185	701	95	1	2	1	35	0	2
185	801	98	1	2	1	35	0	2
185	901	95	1	2	1	35	0	2
185	1001	97	1	2	1	35	0	2	1	0	0	0
459	201	100	1	2	2	46	1		1	0	0	1
459	501	76	0.844	2	2	46	1	1
459	601	88	0.827	2	2	46	1	1
459	701	86	1	2	2	46	1	1
459	801	61	0.517	2	2	46	1	1
459	901	50	0.517	2	2	46	1	1
459	1001	82	0.8	2	2	46	1	1	1	0	0
467	201	95	1	2	1	47	1		1	0	0	0
467	501	90	1	2	1	47	1	2
467	601	99	1	2	1	47	1	2
467	701	97	1	2	1	47	1	2
467	801	96	1	2	1	47	1	2
467	901	94	1	2	1	47	1	2
467	1001	95	1	2	1	47	1	2	1	0	0	0
222	801	100	1	2	3	45	1	2
222	201	100	1	2	3	45	1			1	0	1
222	501	85	1	2	3	45	1	2
222	601	89	1	2	3	45	1	2
222	701	90	1	2	3	45	1	2
222	901	50	0.844	2	3	45	1	2
222	1001	70	0.43	2	3	45	1	2	1	0	0	0
240	201	100	0.8	2	2	40	0		1	2	0	0
240	501		0.827	2	2	40	0	2
240	601	30	0.827	2	2	40	0	2
240	701	85	0.827	2	2	40	0	2
240	801	90	0.827	2	2	40	0	2
240	901	85	0.827	2	2	40	0	2
240	1001	86		2	2	40	0	2	1	2	0	0
282	201	90	1	2	4	49	1		1	1	0	1
282	501	90	1	2	4	49	1	2
282	601	85	0.447	2	4	49	1	2
282	701	80	1	2	4	49	1	2
282	801	95	1	2	4	49	1	1
282	901	80	1	2	4	49	1	1
282	1001	51	1	2	4	49	1	1	1	1	0	1
147	201	78	0.8	2	1	31	0		1	1	0	0
147	501	80	0.827	2	1	31	0	2
147	601	75	0.8	2	1	31	0	2
147	701	78	0.8	2	1	31	0	2
147	801	86	0.8	2	1	31	0	2
147	901	80	0.761	2	1	31	0	2
147	1001	74	0.777	2	1	31	0	2	1	1	0	0
231	201	90	1	2	2	28	0		1	0	0	0
231	501	80	1	2	2	28	0	2
231	601	83	0.777	2	2	28	0	2
231	701	87	1	2	2	28	0	2
231	801	89	1	2	2	28	0	2
231	1001	92	1	2	2	28	0	2	1	0	0	0
451	201	95	0.827	2	3	51	1		1	1	0	0
451	501	90	1	2	3	51	1	2
451	601	100	1	2	3	51	1	2
451	701	99	1	2	3	51	1	2
451	801	100	1	2	3	51	1	2
451	901	99	1	2	3	51	1	2
451	1001	99	1	2	3	51	1	2	1	1	0	0
393	201	79	1	2	3	30	1		1	1	0	0
506	201	100	1	2	3	48	0		1	0	0	0
506	501	100	1	2	3	48	0	2
506	601	90	0.844	2	3	48	0	2
506	801	85	0.844	2	3	48	0	2
506	901	79	0.761	2	3	48	0
506	1001	97	1	2	3	48	0		1	0	0	0
307	201	100	1	2	4	50	1		1	0	0	1
307	501	75	1	2	4	50	1	1
307	601	78	1	2	4	50	1	2
307	701	95	1	2	4	50	1	1
307	801	100	1	2	4	50	1
307	901		1	2	4	50	1	2
307	1001	100	1	2	4	50	1	2	0	0	0	0
83	201	70	0.706	2	3	56	1		1	1	0	1
83	501	85	0.827	2	3	56	1	2
83	601	80	0.8	2	3	56	1	2
83	701	71	0.706	2	3	56	1	2
83	801	80	0.706	2	3	56	1	2
83	901	85	0.816	2	3	56	1	2
83	1001	86	0.761	2	3	56	1	2	1	2	0	0
567	201	95	1	2	1	42	0		0	0	0	0
567	501	86	0.8	2	1	42	0	2
567	601	91	0.844	2	1	42	0	1
567	701	90	0.844	2	1	42	0	2
6	201	98	1	1	2	55	0		2	1	0	1
6	501	93	1	1	2	55	0	2
6	601	89	1	1	2	55	0	2
6	701	95	1	1	2	55	0	2
6	801	98	1	1	2	55	0	2
6	901	86	1	1	2	55	0	2
6	1001	97	1	1	2	55	0	2	2	1	0	1
555	201	96	1	1	3	25	0		1	0	0	0
555	501	93	1	1	3	25	0	2
555	601	93	1	1	3	25	0	2
555	701	95	1	1	3	25	0	2
555	801	97	1	1	3	25	0	2
555	1001	93	1	1	3	25	0	2	1	0	0	1
24	201	100	1	1	4	24	0		1	1	0	1
24	501	96	1	1	4	24	0	2
24	601	95	1	1	4	24	0	2
24	701	95	1	1	4	24	0	2
24	801	96	1	1	4	24	0	2
24	901	94	1	1	4	24	0	2
24	1001	94	1	1	4	24	0	2	1	1	0	1
511	801	80	0.844	1	2	25	1	2
511	201	81	0.8	1	2	25	1		1	1	0	1
511	501	38	0.527	1	2	25	1	2
511	701	81	0.844	1	2	25	1	2
511	901	77	0.8	1	2	25	1	2
431	901	95	1	1	1	33	0	2
431	201	90	1	1	1	33	0		1	0	0	1
431	501	95	1	1	1	33	0	2
431	601	95	1	1	1	33	0	2
431	701	93	1	1	1	33	0	2
431	801	94	1	1	1	33	0	2
431	1001	94	1	1	1	33	0	2	1	0	0	0
397	601	95	1	1	2	33	1	2
397	201	80	1	1	2	33	1		0	0	0	0
397	501	94	0.844	1	2	33	1	2
397	701	88	0.844	1	2	33	1	2
397	801	95	1	1	2	33	1	2
397	901	95	1	1	2	33	1	2
397	1001	94	1	1	2	33	1	2	0	0	0	0
119	201	89	0.827	1	2	43	0		0	1	0	1
119	501	90	0.827	1	2	43	0	2
119	601	95	1	1	2	43	0
119	701	89	1	1	2	43	0	2
119	801	90	0.827	1	2	43	0	2
119	901	89	0.827	1	2	43	0	2
119	1001	88	0.827	1	2	43	0	2	0	0	0	1
198	201	95	1	1	3	39	0		2	0	0	0
198	501	94	1	1	3	39	0
198	601	90	1	1	3	39	0	2
198	701	93	1	1	3	39	0	2
198	801	100	1	1	3	39	0	2
198	901	80	1	1	3	39	0	2
198	1001	75	1	1	3	39	0		2	0	0	0
412	201	87	1	1	4	35	0		2	1	0	1
412	501	80	1	1	4	35	0	2
412	601	81	0.844	1	4	35	0	2
412	701	78	0.844	1	4	35	0	2
355	201	79	0.844	1	4	31	0		1	0	1	0
355	501	80	0.844	1	4	31	0	2
225	201	85	1	1	1	36	0		1	1	0	1
225	601	87	0.844	1	1	36	0	2
225	701	85	0.844	1	1	36	0	2
225	801	64	0.81	1	1	36	0	2
225	901	57	0.706	1	1	36	0	1
225	1001	77	0.8	1	1	36	0	1	1	1	0	1
187	501	70	0.8	1	2	46	0	2
187	201	79	0.844	1	2	46	0		1	0	0	1
187	601	79	0.833	1	2	46	0	2
103	201	100	1	1	3	24	1		1	2	0	0
339	601	84	0.8	1	1	20	0	2
339	201	74	0.844	1	1	20	0		1	2	0	1
339	501	84	0.844	1	1	20	0	2
339	701	91	1	1	1	20	0	2
339	801	85	0.833	1	1	20	0	1
339	1001	91	0.844	1	1	20	0		1	2	1	1
101	201	72	0.844	1	1	29	0		2	1	1	1
101	501	40	0.794	1	1	29	0	2
101	601	40	0.844	1	1	29	0	2
101	701	70	0.844	1	1	29	0	2
101	801	69	0.844	1	1	29	0	2
248	201	90	1	1	3	53	0		1	1	0	1
248	601	90	1	1	3	53	0	2
248	701	90	1	1	3	53	0	2
248	801	85	1	1	3	53	0	2
248	901	86	1	1	3	53	0	2
248	1001	90	1	1	3	53	0	2	1	1	0	1
47	201	92	1	1	1	34	0		1	0	0	1
47	501	95	1	1	1	34	0	2
47	601	93	1	1	1	34	0	2
47	701	93	1	1	1	34	0	2
47	801	90	1	1	1	34	0	2
47	901	89	1	1	1	34	0	2
47	1001	94	1	1	1	34	0	2	1	0	0	1
27	201	100	1	1	4	35	0		1	1	0	0
27	501	100	1	1	4	35	0	2
27	601	96	1	1	4	35	0	2
27	701	98	1	1	4	35	0	2
27	801	100	1	1	4	35	0	2
27	901	94	1	1	4	35	0	2
27	1001	95	1	1	4	35	0	2	1	1	0	0
544	201	88	1	1	2	34	0		2	1	0	1
544	501	91	1	1	2	34	0	2
544	601	91	1	1	2	34	0	2
544	701	94	1	1	2	34	0	2
544	801	92	1	1	2	34	0	2
544	901	91	1	1	2	34	0	2
544	1001	91	1	1	2	34	0	2	2	1	0	1
291	201	78	0.827	1	3	34	0		2	1	0	1
291	501	68	0.827	1	3	34	0	2
291	601	82	0.827	1	3	34	0	2
291	701	79	0.8	1	3	34	0	1
291	801	80	0.827	1	3	34	0	2
291	901	76	0.8	1	3	34	0	2
70	201	96	1	1	4	33	0		0	0	0	1
70	501	95	1	1	4	33	0	2
70	601	91	1	1	4	33	0	2
70	701	90	1	1	4	33	0	2
70	801	96	1	1	4	33	0	2
70	901	98	1	1	4	33	0	2
70	1001	99	1	1	4	33	0	2	0	0	0	1
271	201	88	1	1	3	35	1		1	1	0	1
271	601	89	1	1	3	35	1	2
271	701	90	1	1	3	35	1	2
271	801	90	0.827	1	3	35	1	2
271	901	91	1	1	3	35	1	2
271	1001	91	1	1	3	35	1	2	1	1	0	1
332	201	88	0.844	1	1	35	0		1	1	0	1
332	501	88	0.844	1	1	35	0	2
332	601	84	0.844	1	1	35	0	2
332	701		0.55	1	1	35	0	2
332	901	88	0.844	1	1	35	0
131	201	80	1	1	4	31	0		2	2	1	0
131	501	81	1	1	4	31	0	2
131	701	92	0.844	1	4	31	0	2
131	801	88	1	1	4	31	0	2
131	901	88	1	1	4	31	0	1
131	1001	85	1	1	4	31	0	2	2	2	0	0
436	201	90	0.844	1	1	25	0		1	2	0	1
436	501	92	0.844	1	1	25	0	2
436	601	92	1	1	1	25	0	2
436	701	89	0.844	1	1	25	0	2
436	901	94	1	1	1	25	0	2
275	201	84	1	1	1	35	0		2	0	0	1
275	501	84	0.844	1	1	35	0	2
275	601	74	0.844	1	1	35	0	2
275	701	65	0.844	1	1	35	0	2
275	801	84	0.844	1	1	35	0	2
275	901	84	0.844	1	1	35	0	2
275	1001	84	0.844	1	1	35	0	2	2	1	0	1
294	201	100	1	1	2	41	0		1	0	0	0
294	501	98	1	1	2	41	0	2
294	601	99	1	1	2	41	0	2
294	701	99	1	1	2	41	0	2
294	801	99	1	1	2	41	0	2
294	901	100	1	1	2	41	0	2
66	201	95	1	1	2	31	1		1	0	0	0
37	201	88	1	1	3	32	0		2	1	0	1
37	501	85	1	1	3	32	0	2
37	601	71	0.827	1	3	32	0	2
37	701	75	1	1	3	32	0	2
37	801	89	1	1	3	32	0	2
37	901	84	1	1	3	32	0	2
37	1001	71	0.827	1	3	32	0	2	2	1	0	1
517	201	90	1	2	1	20	1		0	0	0	0
517	501	85	1	2	1	20	1	2
352	701	99	1	2	3	44	1	2
352	201	98	1	2	3	44	1		1	0	0	0
352	501	90	1	2	3	44	1	2
352	601	98	1	2	3	44	1	2
352	801	90	1	2	3	44	1	2
352	901	98	1	2	3	44	1	2
352	1001	98	1	2	3	44	1	2	1	0	0	0
503	201	95	1	2	4	49	0		0	0	0	0
503	501	89	1	2	4	49	0	2
503	601	91	1	2	4	49	0	2
503	701	89	1	2	4	49	0	2
503	801	84	1	2	4	49	0	2
503	901	91	1	2	4	49	0
503	1001	95	1	2	4	49	0	2	0	0	0	0
383	201	80	0.827	2	4	53	1		1	1	0	1
383	501	90	0.777	2	4	53	1	2
383	601	79	0.827	2	4	53	1	2
383	701	85	0.777	2	4	53	1	2
383	801	76	0.81	2	4	53	1	2
383	901	80	0.827	2	4	53	1	2
383	1001	95	0.827	2	4	53	1	2	1	1	0	1
427	201	73	0.777	2	3	52	1		0	0	0	0
427	501	75	0.81	2	3	52	1	2
427	601	75	0.81	2	3	52	1	2
427	701		0.81	2	3	52	1	2
427	801	75	0.777	2	3	52	1	2
427	901	75	0.446	2	3	52	1	2
427	1001	79	0.446	2	3	52	1	2	0	0	0	0
242	201	51	0.827	2	3	40	0		0	1	0	0
242	501	70	0.827	2	3	40	0	2
242	601	74	0.827	2	3	40	0	2
242	701	80	1	2	3	40	0	2
242	801	71	1	2	3	40	0	2
242	901	69	0.827	2	3	40	0	2
242	1001	69	0.777	2	3	40	0	2	1	0	0	0
133	201	35	0.368	2	2	57	0		0	0	0	1
133	501	45	0.594	2	2	57	0	2
133	601	80	0.307	2	2	57	0	2
133	701	75	0.307	2	2	57	0	2
133	801	67	0.594	2	2	57	0	2
133	901	70	0.307	2	2	57	0	2
133	1001	55	0.594	2	2	57	0	2	0	0	0	1
481	201	99	1	2	2	43	1		1	0	0	0
481	501	97	1	2	2	43	1	2
481	601	99	1	2	2	43	1	2
481	701	99	1	2	2	43	1	2
481	801	98	1	2	2	43	1	2
481	901	99	1	2	2	43	1	2
481	1001	97	1	2	2	43	1	2	0	0	0	0
36	201	85	1	2	1	55	1		0	0	0	0
36	501	75	1	2	1	55	1	2
36	601	90	0.827	2	1	55	1	2
36	701	80	1	2	1	55	1	2
36	801	90	1	2	1	55	1	2
36	901	90	1	2	1	55	1	2
36	1001	85	1	2	1	55	1	2	0	0	0	0
202	201	100	1	2	1	31	0		1	0	0	0
202	501	90	1	2	1	31	0	2
202	601	93	1	2	1	31	0	2
202	701	99	1	2	1	31	0	2
202	801	97	1	2	1	31	0	2
202	901	96	1	2	1	31	0	2
202	1001	92	1	2	1	31	0	2	1	0	0	0
326	201	95	1	2	4	41	1		1	0	0	0
326	501	75	1	2	4	41	1	2
326	601	57	1	2	4	41	1	2
326	701	76	1	2	4	41	1	2
326	801	77	1	2	4	41	1	2
326	901	70	1	2	4	41	1	2
326	1001	72	1	2	4	41	1	2	0	0	0	1
571	201	97	1	2	2	31	1		1	0	0	0
571	601	97	1	2	2	31	1	2
578	201	97	1	2	3	44	1		0	0	0	0
578	501	95	1	2	3	44	1	2
578	601	95	0.827	2	3	44	1	2
578	701	95	1	2	3	44	1	2
578	901	94	1	2	3	44	1	2
578	1001	96	1	2	3	44	1	2	0	0	0	0
569	201	75	0.8	2	1	50	0		2	2	1	1
569	501	84	0.8	2	1	50	0
569	601	70	0.761	2	1	50	0
569	701	66	0.761	2	1	50	0
569	801	85	0.8	2	1	50	0
569	901	50	0.8	2	1	50	0	1
569	1001	50	0.5	2	1	50	0		0	0	0	0
590	201	95	1	2	1	61	1		1	1	0	1
590	501	100	1	2	1	61	1	2
590	601	60	0.81	2	1	61	1	2
590	701	95	1	2	1	61	1	2
590	801	95	1	2	1	61	1	2
590	901	94	1	2	1	61	1	2
590	1001	100	1	2	1	61	1	2	1	0	0	0
589	201	100	1	2	4	32	1		0	0	0	0
589	501	80	1	2	4	32	1
589	601	80	1	2	4	32	1
589	701	75	1	2	4	32	1
589	801	85	0.827	2	4	32	1
589	901	74	1	2	4	32	1
589	1001	85	1	2	4	32	1		1	0	0	1
376	201	90	0.827	1	1	30	0		1	0	0	0
376	501	96	1	1	1	30	0	2
376	601	92	0.844	1	1	30	0	2
376	701	95	0.8	1	1	30	0	2
376	801	94	0.844	1	1	30	0	2
376	901	94	0.827	1	1	30	0	2
376	1001	95	1	1	1	30	0	2	1	0	0	0
276	201	95	1	1	4	27	0		1	0	0	1
276	501	97	1	1	4	27	0	2
276	601	95	1	1	4	27	0	2
276	701	95	1	1	4	27	0	2
276	801	83	1	1	4	27	0	2
276	901	98	1	1	4	27	0
276	1001	95	1	1	4	27	0	2	1	1	0	1
277	201	85	1	1	3	33	0		1	0	0	1
293	201	90	1	1	1	42	1		1	1	0	1
293	501	80	0.844	1	1	42	1	2
293	601	85	1	1	1	42	1	2
293	701	82	0.844	1	1	42	1	2
293	801	80	0.844	1	1	42	1	2
293	901	86	0.844	1	1	42	1	2
293	1001	86	1	1	1	42	1	2	1	2	0	1
43	201	89	0.844	1	4	21	1		0	0	0	0
43	501	88	1	1	4	21	1	2
43	601	59	1	1	4	21	1	2
43	701	64	0.463	1	4	21	1	2
43	801	69	0.8	1	4	21	1	2
43	901	81	1	1	4	21	1	2
43	1001	71	1	1	4	21	1	2	0	0	0	0
297	201	86	1	1	3	25	0		1	1	0	0
297	501	84	1	1	3	25	0	2
297	601	90	1	1	3	25	0	2
297	701	90	1	1	3	25	0	2
297	801	89	1	1	3	25	0	2
297	901	96	1	1	3	25	0	2
297	1001	100	1	1	3	25	0	2	1	0	0	0
507	201	100	1	1	4	34	1		1	0	0	0
507	501	100	1	1	4	34	1	2
507	601	97	1	1	4	34	1	2
507	701	98	1	1	4	34	1	2
507	801	100	1	1	4	34	1	2
507	901	100	1	1	4	34	1	2
507	1001	100	1	1	4	34	1	2	0	0	0	0
154	201	81	0.827	1	4	33	0		1	0	0	0
154	501	90	0.8	1	4	33	0	2
154	601	92	1	1	4	33	0	2
154	701	89	0.844	1	4	33	0	2
154	801	96	1	1	4	33	0	2
154	901	96	0.81	1	4	33	0	2
154	1001	97	1	1	4	33	0	2	1	1	0	1
218	201	79	0.844	1	3	38	0		2	0	0	1
218	501	80	1	1	3	38	0	2
218	601	87	0.844	1	3	38	0	2
218	701	89	0.844	1	3	38	0	2
218	801	81	0.844	1	3	38	0	2
218	901	85	0.844	1	3	38	0	2
218	1001	79	0.844	1	3	38	0	2	1	0	0	1
184	201	95	1	1	4	25	0		1	1	0	1
184	501	75	0.767	1	4	25	0	2
184	601	96	1	1	4	25	0	2
184	701	93	1	1	4	25	0	2
184	801	96	1	1	4	25	0	2
184	901	96	1	1	4	25	0	2
184	1001	100	1	1	4	25	0	2	1	1	0	1
529	201	89	0.844	1	1	29	0		1	0	0	1
529	501	83	0.506	1	1	29	0	2
529	601	89	0.55	1	1	29	0	2
529	801	92	0.844	1	1	29	0	2
529	1001	90	0.761	1	1	29	0	2	1	0	0	1
484	201	70	0.844	1	1	33	0		1	1	1	1
484	501	75	0.767	1	1	33	0	2
484	601	85	0.844	1	1	33	0	2
484	701	85	0.8	1	1	33	0	2
484	801	85	1	1	1	33	0	2
484	901	83	0.55	1	1	33	0	2
484	1001	85	1	1	1	33	0	2	1	1	1	1
399	201	94	1	1	2	30	0		1	1	1	1
399	501	86	0.844	1	2	30	0	2
399	601	99	1	1	2	30	0	2
399	701	100	1	1	2	30	0	2
399	801	89	0.844	1	2	30	0	2
399	901	90	1	1	2	30	0	2
399	1001	91	1	1	2	30	0	2	1	1	1	1
94	201	89	0.844	1	1	35	0		1	0	0	1
94	501	91	1	1	1	35	0	2
94	601	89	1	1	1	35	0	2
94	701	94	1	1	1	35	0	1
94	801	95	1	1	1	35	0	2
94	901	91	1	1	1	35	0	2
94	1001	94	1	1	1	35	0	2	1	0	0	1
455	201	80	0.844	1	4	42	0		1	1	0	1
455	501	90	0.844	1	4	42	0	2
455	601	91	1	1	4	42	0	2
455	701	91	1	1	4	42	0	1
455	801	81	0.844	1	4	42	0	2
455	901	91	0.844	1	4	42	0	2
455	1001	90	1	1	4	42	0	2	1	1	0	1
461	201	81	0.827	1	2	29	0		1	2	0	1
461	501	85	0.844	1	2	29	0	2
461	601	80	1	1	2	29	0	2
461	701	80	1	1	2	29	0	2
461	801	81	1	1	2	29	0	2
461	901	75	0.844	1	2	29	0	2
461	1001	85	1	1	2	29	0	2	1	2	0	1
483	201	95	0.844	1	3	26	0		1	1	0	0
483	501	76	0.844	1	3	26	0	2
483	601	87	0.844	1	3	26	0	2
247	201	95	1	1	2	29	0		1	1	0	1
247	501	95	1	1	2	29	0	2
247	601	95	1	1	2	29	0	2
247	701	96	1	1	2	29	0	2
247	801	95	0.844	1	2	29	0	2
247	901	97	1	1	2	29	0	2
247	1001	89	1	1	2	29	0	2	1	1	0	1
251	201	95	1	1	2	32	0		1	0	1	1
251	501	100	1	1	2	32	0	2
251	601	95	1	1	2	32	0	2
251	701	96	1	1	2	32	0	2
251	801	96	1	1	2	32	0	2
251	901	90	1	1	2	32	0	2
251	1001	89	1	1	2	32	0	2	0	0	1	1
39	201	95	1	1	3	38	0		1	0	0	1
39	501	92	1	1	3	38	0	2
39	601	96	1	1	3	38	0	2
39	701	91	1	1	3	38	0	2
39	801	90	1	1	3	38	0	2
39	901	89	1	1	3	38	0	2
39	1001	86	1	1	3	38	0	2	1	0	0	1
304	201	80	1	1	2	42	0		1	0	0	1
304	501	84	1	1	2	42	0	2
304	601	80	1	1	2	42	0	2
304	701	87	0.844	1	2	42	0	2
304	801	85	0.844	1	2	42	0	2
304	901	89	1	1	2	42	0	2
304	1001	89	1	1	2	42	0	2	1	0	0	1
274	201	84	0.844	1	1	24	0		1	1	0	1
274	501	83	1	1	1	24	0	1
167	201	88	1	1	2	26	1		1	1	0	0
167	501	96	1	1	2	26	1	2
167	601	95	1	1	2	26	1	2
167	701	95	1	1	2	26	1	2
167	801	97	1	1	2	26	1	2
167	901	95	1	1	2	26	1	2
167	1001	91	1	1	2	26	1	2	1	1	0	0
110	201	95	1	1	2	33	1		1	1	0	1
110	501	99	1	1	2	33	1	2
110	601	99	1	1	2	33	1	2
110	701	84	1	1	2	33	1	2
110	801	98	1	1	2	33	1	2
110	901	94	1	1	2	33	1	2
110	1001	96	1	1	2	33	1	2	0	0	0	0
457	201	89	1	1	3	33	0		1	1	0	1
457	501	93	1	1	3	33	0	2
457	601	96	1	1	3	33	0	2
457	701	93	1	1	3	33	0	2
457	801	96	1	1	3	33	0	2
457	901	95	1	1	3	33	0	2
457	1001	95	1	1	3	33	0	2	1	0	0	1
475	201	94	1	1	2	25	0		1	2	1	1
159	201	95	1	1	4	28	0		1	0	0	1
159	501	85	0.844	1	4	28	0	2
159	601	79	0.706	1	4	28	0	2
159	701	89	1	1	4	28	0	2
159	801	87	0.55	1	4	28	0	2
159	901	75	1	1	4	28	0	2
159	1001	91	1	1	4	28	0	2	1	0	0	1
315	201	70	1	1	2	22	0		1	1	0	1
315	501	65	0.827	1	2	22	0	2
315	601	71	0.844	1	2	22	0
315	701	70	0.844	1	2	22	0	2
315	801	89	1	1	2	22	0	2
315	901	84	1	1	2	22	0	2
315	1001	74	0.844	1	2	22	0	1	1	2	0	1
345	201	86	0.816	1	1	32	0		2	2	0	1
345	501	88	0.844	1	1	32	0	2
345	601	85	0.844	1	1	32	0	2
345	701	90	0.844	1	1	32	0	2
345	801	85	0.844	1	1	32	0	1
345	901	90	1	1	1	32	0	2
345	1001	91	0.844	1	1	32	0	1	1	2	0	0
454	201	86	1	1	1	26	1		1	1	0	1
454	501	90	1	1	1	26	1	2
454	601	90	1	1	1	26	1	2
454	701	90	1	1	1	26	1	2
454	801	85	1	1	1	26	1	1
454	901	84	1	1	1	26	1	1
232	201	59		2	2	35	0		1	2	0	1
232	501	60	0.432	2	2	35	0	2
232	601	25	0.205	2	2	35	0	2
232	701	25	0.594	2	2	35	0	1
232	801	39	0.594	2	2	35	0	2
232	901	37	0.594	2	2	35	0	2
232	1001	64	0.377	2	2	35	0	1	1	2	0	1
430	201	98	1	2	4	28	1		1	0	0	0
430	501	95	1	2	4	28	1	2
430	601	98	1	2	4	28	1	2
430	701	99	1	2	4	28	1	2
430	801	98	1	2	4	28	1	2
430	901	100	1	2	4	28	1	2
430	1001	100	1	2	4	28	1	2	1	0	0	0
550	201	95	1	2	4	43	0		0	0	0	0
588	201	70	1	2	4	27	0		1	0	0	0
588	501	72	1	2	4	27	0	1
588	601	70	1	2	4	27	0	1
588	701	71	1	2	4	27	0	1
588	801	71	1	2	4	27	0	2
588	901	60	1	2	4	27	0	1
588	1001	70	0.844	2	4	27	0	1	1	0	0	0
591	201	85	1	2	2	31	1		1	0	0	0
591	501	85	1	2	2	31	1	2
591	601	90	1	2	2	31	1	2
591	701	91	1	2	2	31	1	2
591	801	87	1	2	2	31	1	2
591	901	89	1	2	2	31	1	2
591	1001	86	1	2	2	31	1	2	1	0	0	0
108	201	97	0.844	1	1	27	1		1	0	0	0
108	501	87	1	1	1	27	1
108	601	90	1	1	1	27	1	2
108	701	79	0.844	1	1	27	1	2
108	801	90	1	1	1	27	1	2
108	901	75	0.844	1	1	27	1	2
108	1001	89	1	1	1	27	1	2	1	0	0	1
415	201	89	1	1	4	24	1		1	0	0	0
415	501	90	1	1	4	24	1
415	601	90	1	1	4	24	1	2
415	701	90	1	1	4	24	1	2
415	801	94	1	1	4	24	1	2
415	901	90	1	1	4	24	1	2
415	1001	91	1	1	4	24	1	2	1	0	0	0
40	201	94	1	1	4	52	1		2	0	0	1
40	501	83	1	1	4	52	1
40	601	80	1	1	4	52	1	2
40	701	89	1	1	4	52	1	2
40	801	89	1	1	4	52	1	2
40	901	90	1	1	4	52	1	1
40	1001	90	1	1	4	52	1	2	1	0	0	1
500	201	95	1	1	4	30	1		1	1	0	0
500	501	90	1	1	4	30	1	2
500	601	94	0.8	1	4	30	1	1
500	701	95	1	1	4	30	1
500	801	99	1	1	4	30	1
500	901	94	1	1	4	30	1
500	1001	93	1	1	4	30	1		1	1	0	0
227	201	98	1	1	1	37	1		2	0	0	1
227	501	99	1	1	1	37	1
227	601	88	1	1	1	37	1	2
227	701	100	1	1	1	37	1	2
227	801	100	1	1	1	37	1	2
227	901	93	1	1	1	37	1	2
227	1001	95	1	1	1	37	1	2	2	0	0	0
127	201	80	1	1	3	22	1		1	0	0	0
127	501	86	1	1	3	22	1
127	601	84	1	1	3	22	1	2
127	701	84	1	1	3	22	1	2
127	801	87	1	1	3	22	1	2
127	901	84	1	1	3	22	1	2
127	1001	78	1	1	3	22	1	2	1	0	0	1
239	201	81	1	1	4	20	0		1	0	0	1
239	501	84	1	1	4	20	0
239	601	75	1	1	4	20	0
239	701	77	1	1	4	20	0
239	801	84	1	1	4	20	0
239	901	81	1	1	4	20	0
239	1001	78	1	1	4	20	0		2	0	0	1
351	201	96	0.844	1	3	21	1		1	1	0	0
351	501	90	0.844	1	3	21	1
351	601	90	0.8	1	3	21	1	1
351	701	92	0.8	1	3	21	1	2
351	801	94	0.8	1	3	21	1	2
351	901	88	0.8	1	3	21	1	2
351	1001	95	0.8	1	3	21	1	1	1	1	0	0
138	201	86	1	1	2	48	0		1	1	0	1
138	501	85	1	1	2	48	0
138	601	86	1	1	2	48	0	2
138	701	86	1	1	2	48	0	2
138	801	91	1	1	2	48	0	2
138	901	87	1	1	2	48	0	2
138	1001	83	1	1	2	48	0	2	1	0	0	1
458	201	95	0.844	1	2	25	1		1	1	0	1
458	501	81	0.844	1	2	25	1
458	601	88	0.844	1	2	25	1	2
162	201	100	1	1	1	21	1		1	1	0	0
162	501	90	1	1	1	21	1
162	601	100	1	1	1	21	1	2
162	701	93	1	1	1	21	1	2
162	801	91	1	1	1	21	1	2
162	901	65	1	1	1	21	1	2
162	1001	72	1	1	1	21	1	2	1	0	0	0
331	201	88	1	1	4	27	1		1	1	0	0
331	501	86	1	1	4	27	1
331	601	83	1	1	4	27	1	2
331	701	93	1	1	4	27	1	2
331	801	92	1	1	4	27	1	2
331	901	98	1	1	4	27	1	2
331	1001	53	1	1	4	27	1	2	1	0	0	0
192	201	84	1	1	2	19	1		1	1	0	1
192	501	85	1	1	2	19	1
192	601	92	1	1	2	19	1	2
192	701	99	1	1	2	19	1	2
192	801	71	0.827	1	2	19	1	2
192	901	94	1	1	2	19	1	2
192	1001	20	0.33	1	2	19	1	2	1	1	0	0
93	201	53	0.833	1	2	20	1		1	1	0	0
93	501	75	1	1	2	20	1
93	601	60	0.377	1	2	20	1	1
93	701	100	1	1	2	20	1	2
520	201	79	1	1	1	29	0		1	0	0	1
520	501	82	1	1	1	29	0
520	601	79	1	1	1	29	0	1
520	701	88	1	1	1	29	0	2
520	801	90	1	1	1	29	0	2
520	901	90	1	1	1	29	0	2
520	1001	90	1	1	1	29	0	2	1	0	0	1
266	201	100	1	1	1	49	0		1	0	0	1
266	501	97	1	1	1	49	0
266	601	97	1	1	1	49	0	2
266	701	97	1	1	1	49	0	2
266	801	96	1	1	1	49	0	2
266	901	97	1	1	1	49	0	2
266	1001	98	1	1	1	49	0	2	1	0	0	1
426	201	85	1	1	4	27	1		2	1	0	1
426	501	85	1	1	4	27	1	2
426	801		1	1	4	27	1
426	901	85	1	1	4	27	1	2
426	1001	75	0.844	1	4	27	1	2	1	1	1	1
375	201	96	1	1	1	30	1		1	0	0	0
375	501	91	1	1	1	30	1
375	601	88	1	1	1	30	1	2
375	701	88	1	1	1	30	1
375	801	89	1	1	1	30	1
375	901	86	1	1	1	30	1	2
375	1001	86	0.844	1	1	30	1	2	1	1	0	0
385	201	92	1	1	3	32	0		1	0	0	0
385	501	93	1	1	3	32	0
385	601	93	1	1	3	32	0	2
385	701	95	1	1	3	32	0	2
385	801	91	1	1	3	32	0	2
385	901	91	1	1	3	32	0	2
385	1001	87	0.827	1	3	32	0	2	1	0	0	0
53	201	94	0.827	1	3	20	1		1	1	0	0
53	601	84	1	1	3	20	1
53	701	94	1	1	3	20	1
53	801	96	1	1	3	20	1
53	901	94	1	1	3	20	1
53	1001	97	1	1	3	20	1		1	2	0	1
418	201	89	0.844	1	2	27	0		1	0	0	0
418	501	80	0.844	1	2	27	0
418	601	88	0.55	1	2	27	0	1
418	701	82	0.844	1	2	27	0	1
418	901	70	0.55	1	2	27	0	1
453	201	79	1	1	2	19	0		1	1	0	1
453	501	65	1	1	2	19	0
252	201	69	0.844	1	3	19	1		0	0	0	0
252	501	60		1	3	19	1
252	601	79	1	1	3	19	1	2
252	701	62	1	1	3	19	1	2
252	801	58	0.426	1	3	19	1	1
252	901	54	1	1	3	19	1	1
252	1001	64	1	1	3	19	1	1	1	0	0	0
482	201	80	0.517	1	1	27	1		1	0	0	0
482	501	81	1	1	1	27	1
482	601	70	0.827	1	1	27	1	2
482	701	85	1	1	1	27	1	2
79	201	93	1	1	3	21	1		1	0	0	0
79	501	90	1	1	3	21	1
79	601	93	0.827	1	3	21	1	2
79	701	89	1	1	3	21	1	2
164	201	85	1	1	3	21	1		2	2	0	0
164	501	89	1	1	3	21	1	2
164	601	89	1	1	3	21	1	2
164	701	95	1	1	3	21	1	2
164	801	93	1	1	3	21	1	2
164	901	93	1	1	3	21	1	2
164	1001	96	1	1	3	21	1	2	1	2	0	0
219	201	98	1	1	1	22	1		1	2	0	0
219	501	100	1	1	1	22	1	1
219	601	87	0.442	1	1	22	1	1
219	701	97	0.442	1	1	22	1	2
219	801	100	1	1	1	22	1	1
219	901	100	0.8	1	1	22	1	2
219	1001	100	1	1	1	22	1	2	1	2	0	0
305	201	91	1	1	2	20	1		0	0	0	0
305	501	98	1	1	2	20	1
305	601	90	1	1	2	20	1	1
305	701	98	1	1	2	20	1	2
305	801	82	1	1	2	20	1	2
305	901	99	1	1	2	20	1	2
477	201	90	1	1	4	30	1		1	1	0	0
477	501	88	0.827	1	4	30	1
477	601	91	1	1	4	30	1	2
477	701	94	1	1	4	30	1	2
477	801	93	1	1	4	30	1	2
477	901	96	1	1	4	30	1	2
477	1001	94	1	1	4	30	1	2	1	1	0	1
325	201	85	1	1	3	21	1		1	0	0	0
325	501	78	1	1	3	21	1	2
325	601	75	1	1	3	21	1	2
325	701	75	1	1	3	21	1	2
325	801	84	1	1	3	21	1	2
325	901	80	1	1	3	21	1	2
325	1001	79	1	1	3	21	1	2	1	0	0	0
371	201	89	1	1	1	22	1		1	1	0	1
371	501	85	1	1	1	22	1	2
371	601	76	1	1	1	22	1	2
371	701	100	1	1	1	22	1	2
371	801	90	1	1	1	22	1	2
371	901	100	1	1	1	22	1	2
371	1001	92	1	1	1	22	1	2	1	1	0	1
347	201	100	1	1	2	22	1		1	1	0	0
347	501	98	1	1	2	22	1	2
347	601	97	1	1	2	22	1	2
347	701	98	1	1	2	22	1	2
347	801	99	1	1	2	22	1	2
347	901	100	1	1	2	22	1	2
347	1001	98	1	1	2	22	1	2	1	2	0	0
55	201	85	1	1	1	21	1		1	2	0	1
55	501	85	0.844	1	1	21	1	2
55	601	80	0.8	1	1	21	1	1
55	801	85	0.844	1	1	21	1
55	901	90	0.844	1	1	21	1
55	1001	90	0.844	1	1	21	1		1	2	0	1
425	201	85	1	1	4	18	1		1	1	1	1
425	501	77	0.844	1	4	18	1	2
425	601	79	1	1	4	18	1	2
425	701	93	1	1	4	18	1	2
425	801	92	1	1	4	18	1	2
425	901	73	0.81	1	4	18	1	2
425	1001	82	1	1	4	18	1	2	1	2	1	0
370	201	90	1	1	4	23	1		1	1	0	0
370	501	86	0.854	1	4	23	1
370	601	90	1	1	4	23	1	2
370	701	93	1	1	4	23	1	2
370	801	72	0.844	1	4	23	1	2
370	901	91	1	1	4	23	1	2
370	1001	93	1	1	4	23	1	2	1	2	0	0
324	201	100	1	1	3	21	1		1	1	0	0
324	501	100	1	1	3	21	1
324	601	100	1	1	3	21	1	1
324	701	100	1	1	3	21	1	2
324	901	99	1	1	3	21	1	1
324	1001	100	1	1	3	21	1	2	1	2	0	0
68	201	91	1	1	2	20	1		0	0	0	0
68	501	66	1	1	2	20	1
552	201	85	1	1	2	22	1		1	0	0	0
552	501	85	1	1	2	22	1	2
552	601	85	1	1	2	22	1
552	701	87	1	1	2	22	1	1
552	801	83	1	1	2	22	1	1
552	901	80	1	1	2	22	1	1
552	1001	92	1	1	2	22	1	1	1	0	0	0
194	201	87	1	1	3	21	1		1	0	0	1
194	501	84	1	1	3	21	1	2
194	601	86	1	1	3	21	1	1
194	701	86	1	1	3	21	1	2
194	801	63	0.844	1	3	21	1	2
194	901	77	1	1	3	21	1	2
194	1001	69	0.844	1	3	21	1	1	1	1	0	0
494	201	95	1	1	2	19	0		1	1	0	0
494	501	88	1	1	2	19	0	2
494	601	90	1	1	2	19	0	2
494	701	95	1	1	2	19	0	2
494	801	90	1	1	2	19	0	2
494	901	90	1	1	2	19	0	2
494	1001	91	1	1	2	19	0	2	2	1	0	1
161	201	100	1	1	4	21	1		2	1	0	0
161	501	100	1	1	4	21	1	2
161	601	96	1	1	4	21	1	1
161	701	95	1	1	4	21	1	2
161	801	100	1	1	4	21	1	2
161	901	97	0.844	1	4	21	1	2
161	1001	94	1	1	4	21	1	2	2	1	0	0
250	201	80	0.827	1	3	22	0		1	0	0	0
250	501	82	0.844	1	3	22	0	2
250	601	85	1	1	3	22	0	2
250	701	93	1	1	3	22	0	2
250	801	95	1	1	3	22	0	2
250	901	96	1	1	3	22	0	2
250	1001	91	0.827	1	3	22	0	2	1	0	0	0
254	201	80	1	1	3	25	1		1	0	0	0
254	501	71	1	1	3	25	1	2
254	601	80	0.827	1	3	25	1	2
254	701	86	0.844	1	3	25	1	2
254	801	86	1	1	3	25	1	2
254	901	82	1	1	3	25	1	2
254	1001	77	1	1	3	25	1	2	1	0	0	0
246	201	98	1	1	4	21	1		1	0	0	0
246	501	88	0.8	1	4	21	1	2
246	601	100	1	1	4	21	1	1
246	701	89	0.844	1	4	21	1	1
246	801	73	0.844	1	4	21	1	1
246	901	89	1	1	4	21	1
246	1001	85	0.8	1	4	21	1		1	0	0	0
350	201	89	1	1	1	30	0		0	0	0	1
350	501	87	0.827	1	1	30	0	2
350	601	87	0.827	1	1	30	0	2
350	701	85	0.81	1	1	30	0	2
350	801	86	0.81	1	1	30	0	2
350	901	81	0.827	1	1	30	0	2
350	1001	91	0.81	1	1	30	0	2	1	0	0	0
244	201	95	1	1	2	25	1		1	1	0	0
244	501	95	1	1	2	25	1
244	601	99	1	1	2	25	1	2
244	701	100	1	1	2	25	1	2
244	801	98	1	1	2	25	1	2
244	901	100	1	1	2	25	1
244	1001	99	1	1	2	25	1	1	1	1	0	0
204	201	91		1	1	24	1		1	1	0	0
204	501	81	0.844	1	1	24	1	2
204	601	90	0.844	1	1	24	1	2
204	701	96	0.844	1	1	24	1	2
204	801	91	0.844	1	1	24	1	2
204	901	93	0.844	1	1	24	1	2
249	201	91	1	1	2	22	1		1	1	0	1
249	501	91	1	1	2	22	1	2
249	601	92	1	1	2	22	1	2
249	701	89	1	1	2	22	1	1
249	801	81	1	1	2	22	1
263	201	100	1	1	4	60	0		2	0	0	1
263	501	100	1	1	4	60	0	2
263	601	90	0.844	1	4	60	0	2
263	701	94	1	1	4	60	0	2
263	801	95	1	1	4	60	0	2
263	901	44	0.8	1	4	60	0	2
263	1001	98	1	1	4	60	0	2	2	1	0	1
81	201	79	1	1	2	22	1		1	0	0	0
81	501	80	1	1	2	22	1	2
81	601	86	1	1	2	22	1	2
81	701	84	1	1	2	22	1	1
81	801	85	1	1	2	22	1	2
81	901	90	1	1	2	22	1	2
81	1001	85	1	1	2	22	1	2	1	1	0	0
492	501	90	1	2	1	46	1	2
492	1001	90	0.827	2	1	46	1	2	1	0	0	1
298	201	39	1	2	4	46	0		1	0	0	0
298	501	70	0.827	2	4	46	0	2
298	601	45	0.777	2	4	46	0	2
298	701	60	0.827	2	4	46	0	2
298	801	50	0.81	2	4	46	0	2
298	901	59	0.81	2	4	46	0	2
298	1001	55	0.81	2	4	46	0	2	1	0	0	0
384	201	78	1	2	3	35	1		1	0	0	0
384	501	84	1	2	3	35	1	2
384	601	94	1	2	3	35	1	2
384	701	90	1	2	3	35	1	2
384	801	87	1	2	3	35	1	2
384	901	81	1	2	3	35	1	2
384	1001	85	1	2	3	35	1	2	0	0	0	0
553	201	81	1	2	2	23	1		1	1	0	0
553	501	82	1	2	2	23	1	2
553	601	99	1	2	2	23	1	2
553	701	76	0.55	2	2	23	1	2
553	801	75	1	2	2	23	1	2
553	901	91	1	2	2	23	1	1
553	1001	96	1	2	2	23	1	2	1	1	0	0
536	201	87	0.843	2	4	21	1		0	1	0	0
536	501	88	0.761	2	4	21	1	1
536	701	89	1	2	4	21	1
536	801	70	1	2	4	21	1
38	201	55	0.8	2	2	22	1		1	2	0	0
38	501	55	0.844	2	2	22	1	2
38	601	55	0.8	2	2	22	1	1
38	701	52	0.8	2	2	22	1	1
38	801	66	0.8	2	2	22	1	2
38	901	60	0.8	2	2	22	1	1
38	1001	71	0.8	2	2	22	1	1	1	2	0	0
398	201	92	0.827	2	1	22	1		1	2	0	0
398	501	84	1	2	1	22	1	1
398	601	83	0.844	2	1	22	1	2
398	701	87	0.8	2	1	22	1	1
398	801	92	0.844	2	1	22	1	1
398	901	88	0.844	2	1	22	1	1
398	1001	87	0.844	2	1	22	1	1	1	2	0	0
42	201	92	0.827	2	3	29	1		1	0	0	0
42	501	94	0.844	2	3	29	1	2
42	601		0.844	2	3	29	1	2
42	701	93	1	2	3	29	1	2
42	801	94	0.827	2	3	29	1	2
42	901	89	1	2	3	29	1	2
42	1001	89	1	2	3	29	1	1	1	0	0	0
410	201	79	0.827	2	3	22	1		1	1	0	0
410	501	80	1	2	3	22	1	2
421	201	60	1	2	4	43	1		1	0	0	0
421	501	40	1	2	4	43	1	1
421	601	50	1	2	4	43	1	2
421	701	72	1	2	4	43	1	2
421	801	72	1	2	4	43	1	2
421	901	63	1	2	4	43	1	2
421	1001	64	1	2	4	43	1	2	0	0	0	0
124	201	98	1	2	1	29	1		1	0	0	0
124	501	100	1	2	1	29	1	2
302	201	85	0.827	2	2	19	1		1	1	0	1
302	501	90	0.844	2	2	19	1	1
302	601	75	0.827	2	2	19	1
302	701	80	1	2	2	19	1
302	801	98	1	2	2	19	1
302	901	80	1	2	2	19	1
302	1001	100	1	2	2	19	1		1	1	0	0
9	201	93	1	2	1	40	1		0	0	0	0
9	501	87	1	2	1	40	1	2
9	601	89	1	2	1	40	1	2
9	701		1	2	1	40	1	2
9	801	82	0.854	2	1	40	1	2
9	901	71	0.827	2	1	40	1	2
9	1001	75	1	2	1	40	1	1	0	0	0	0
540	201	84	1	2	1	20	1		1	1	0	0
540	501	89	1	2	1	20	1	2
540	601	85	1	2	1	20	1	1
540	701			2	1	20	1
540	901	94	1	2	1	20	1	2
540	1001	80	1	2	1	20	1	2	1	1	0	0
13	501	96	1	2	4	48	1	2
13	601	85	1	2	4	48	1	2
13	901	94	1	2	4	48	1	2
365	201	97	1	2	3	22	1		1	0	0	0
365	501	88	1	2	3	22	1	2
365	901	93	1	2	3	22	1
365	1001	88	1	2	3	22	1		0	0	0	0
63	201	61	0.706	2	1	40	1		1		0
63	501	76	0.777	2	1	40	1	1
63	601	58	0.816	2	1	40	1	1
63	701	70		2	1	40	1
63	801	58	0.706	2	1	40	1
63	901	60	0.594	2	1	40	1
63	1001	58	0.706	2	1	40	1		1	0	0	1
77	201	100	1	2	3	48	1		0	0	0	0
77	501	98	1	2	3	48	1	2
77	601	95	1	2	3	48	1	2
77	701	100	1	2	3	48	1	2
77	801	96	1	2	3	48	1	2
77	901		1	2	3	48	1
77	1001	97	1	2	3	48	1	2	0	0	0	0
438	201	75	0.761	2	2	44	1		1	0	0	0
438	501	44	0.446	2	2	44	1	2
438	601	27	0.171	2	2	44	1	2
438	701	74	0.171	2	2	44	1	1
523	201	84	0.844	2	2	30	0		1	1	0	1
523	501	82	0.844	2	2	30	0	2
523	601	85	0.844	2	2	30	0	2
523	701	94	0.844	2	2	30	0	2
523	801	89	0.844	2	2	30	0	2
[truncated: 1,747 more rows]
