# Supplementary material for: No change in health-related quality of life for at-risk U.S. women and men starting HIV pre-exposure prophylaxis (PrEP): Findings from HPTN 069/ACTG A5305
Source: PLoS One. 2018 Dec 26;13(12):e0206577. doi: 10.1371/journal.pone.0206577 (PMC6306196; doi:10.1371/journal.pone.0206577)
Supplement: S1 Dataset — (ZIP) [file pone.0206577.s002.zip › ptn069_qol/discontinuation.csv]

uid	DEMsex	visit	arm_r	EQ_index2005	RHDrsn	RHDrsm	on_trt
152	1	201	1	1			1
499	1	201	3	0.844	5	1	1
499	1	501	3	0.8	5	1	1
499	1	601	3	0.844	5	1	1
499	1	701	3		5	1	2
499	1	801	3	0.844	5	1	2
499	1	901	3	1	5	1	2
499	1	1001	3	0.844	8	3	3
338	1	201	3	0.8			1
128	1	201	2	1			1
128	1	501	2	1			1
128	1	601	2	0.827			1
128	1	701	2	0.827			1
128	1	801	2	1			1
128	1	901	2	1			1
128	1	1001	2	1			1
30	1	201	4	1			1
30	1	501	4	0.844			1
30	1	601	4	1			1
30	1	701	4	1			1
30	1	801	4	1			1
30	1	901	4	1			1
30	1	1001	4	0.844			1
35	1	201	4	1			1
35	1	501	4	1			1
35	1	601	4	1			1
35	1	701	4	1			1
35	1	801	4	1			1
35	1	901	4	1			1
35	1	1001	4	1			1
440	1	201	2	1	8	2	1
440	1	501	2	0.827	8	2	3
440	1	601	2	0.86	8	2	3
440	1	701	2	0.767	8	2	3
440	1	801	2	0.8	8	2	3
440	1	901	2	0.761	8	2	3
440	1	1001	2	0.5	8	2	3
233	1	201	2	1	8	3	1
233	1	501	2	0.844	8	3	1
233	1	601	2	0.844	8	3	3
233	1	701	2	0.517	8	3	3
233	1	801	2	0.517	8	3	3
85	1	201	2	1	5	1	1
85	1	501	2	1	5	1	1
85	1	601	2	1	5	1	1
85	1	701	2	1	5	1	1
85	1	801	2	1	5	1	2
85	1	901	2	1	5	1	2
85	1	1001	2	1	5	1	2
18	1	201	4	0.844			1
18	1	501	4	0.844			1
18	1	601	4	0.844			1
18	1	701	4	0.844			1
18	1	801	4	0.844			1
18	1	901	4	0.844			1
18	1	1001	4	0.844			1
31	1	201	3	0.844	8	1	1
31	1	501	3	0.8	8	1	1
31	1	601	3	0.8	8	1	1
31	1	701	3	0.8	8	1	3
31	1	801	3	0.8	8	1	2
31	1	901	3	0.844	8	1	2
301	1	201	1	1	5	2	1
301	1	501	1	1	5	2	1
301	1	601	1	1	5	2	1
301	1	701	1	1	5	2	3
215	1	201	1	1			1
215	1	501	1	0.844			1
215	1	601	1	0.8			1
215	1	701	1	1			1
215	1	801	1	1			1
215	1	901	1	1			1
215	1	1001	1	1			1
368	1	201	1	1			1
368	1	501	1	0.8			1
368	1	601	1	0.81			1
368	1	701	1	1			1
368	1	801	1	0.777			1
368	1	901	1	0.777			1
368	1	1001	1	0.81			1
404	1	201	3	1			1
404	1	501	3	1			1
404	1	601	3	1			1
404	1	701	3	0.827			1
404	1	801	3	1			1
404	1	901	3	1			1
404	1	1001	3	1			1
160	1	201	1	1			1
160	1	501	1	0.844			1
160	1	601	1	1			1
160	1	701	1	0.827			1
160	1	801	1	0.844			1
160	1	901	1	1			1
160	1	1001	1	1			1
290	1	201	4	0.827			1
290	1	501	4	0.827			1
290	1	601	4	1			1
290	1	701	4	0.816			1
290	1	801	4	0.827			1
290	1	901	4	1			1
290	1	1001	4	0.827			1
423	1	201	4	1			1
423	1	501	4	1			1
423	1	601	4	1			1
423	1	701	4	1			1
423	1	801	4	1			1
423	1	901	4	1			1
423	1	1001	4	1			1
330	1	201	3	0.844			1
330	1	501	3	0.844			1
330	1	601	3	1			1
330	1	701	3	1			1
330	1	801	3	0.844			1
330	1	901	3	0.844			1
330	1	1001	3	0.844			1
61	1	201	4	1			1
61	1	501	4	1			1
61	1	601	4	1			1
61	1	701	4	0.687			1
61	1	801	4	1			1
61	1	901	4	1			1
61	1	1001	4	1			1
32	1	201	2	1			1
32	1	501	2	0.86			1
32	1	601	2	1			1
32	1	701	2	0.816			1
32	1	801	2	1			1
32	1	901	2	1			1
32	1	1001	2	1			1
364	1	201	1	1	3	1	1
364	1	501	1	1	3	1	1
364	1	601	1	1	3	1	1
364	1	701	1	0.844	3	1	1
364	1	801	1	1	3	1	2
364	1	901	1	1	3	1	2
364	1	1001	1	1	3	1	2
257	1	201	3	1			1
257	1	501	3	0.844			1
257	1	601	3	0.844			1
257	1	701	3	0.844			1
257	1	901	3	0.844			1
257	1	1001	3	0.761			1
141	1	201	2	1	3	1	1
141	1	501	2	1	3	1	1
141	1	601	2	0.844	3	1	1
141	1	701	2	1	3	1	1
141	1	801	2	1	3	1	1
141	1	901	2	1	3	1	1
141	1	1001	2	1	3	1	2
76	1	201	3	1			1
76	1	501	3	0.827			1
76	1	601	3	0.827			1
76	1	701	3	0.761			1
76	1	801	3	0.8			1
76	1	901	3	0.8			1
76	1	1001	3	0.81			1
516	1	201	4	1	1	1	1
516	1	501	4	1	1	1	1
516	1	601	4	0.827	1	1	3
516	1	701	4	1	1	1	2
516	1	801	4	1	1	1	2
516	1	901	4	1	1	1	2
516	1	1001	4	1	1	1	2
545	1	201	1	1			1
545	1	501	1	0.844			1
545	1	601	1	1			1
545	1	701	1	0.844			1
545	1	801	1	0.844			1
545	1	901	1	1			1
545	1	1001	1	1			1
273	1	201	4	0.81			1
273	1	501	4	0.8			1
273	1	601	4	0.8			1
273	1	701	4	0.706			1
273	1	801	4	0.8			1
273	1	901	4	0.706			1
273	1	1001	4	0.8			1
372	1	201	1	1	1	1	1
372	1	501	1	0.827	1	1	1
372	1	601	1	0.827	1	1	1
372	1	701	1	0.827	1	1	3
372	1	801	1	0.827	1	1	3
372	1	901	1	1	1	1	2
372	1	1001	1	1	1	1	2
362	1	201	2	1	5	1	1
362	1	501	2	1	5	1	1
362	1	601	2	1	5	1	1
362	1	701	2	1	5	1	1
362	1	801	2	1	5	1	1
362	1	901	2	1	5	1	1
362	1	1001	2	1	5	1	2
255	1	201	4	1			1
255	1	501	4	1			1
255	1	601	4	1			1
255	1	701	4	1			1
255	1	801	4	1			1
255	1	901	4	1			1
255	1	1001	4	1			1
90	1	201	1	0.8			1
90	1	501	1	0.761			1
90	1	601	1	0.8			1
90	1	701	1	0.844			1
90	1	801	1	0.8			1
90	1	901	1	0.844			1
90	1	1001	1	0.844			1
411	1	201	3	1			1
411	1	601	3	0.55			1
411	1	701	3	0.844			1
411	1	801	3	0.844			1
411	1	901	3	0.55			1
411	1	1001	3	0.844			1
340	1	201	1	1			1
340	1	501	1	1			1
340	1	601	1	1			1
340	1	701	1	1			1
340	1	801	1	1			1
340	1	901	1	1			1
340	1	1001	1	1			1
446	1	201	3	1	8	2	1
446	1	501	3	0.827	8	2	1
446	1	601	3	1	8	2	3
446	1	701	3	1	8	2	3
446	1	801	3	1	8	2	3
446	1	901	3	1	8	2	3
446	1	1001	3	1	8	2	3
181	1	201	3	1			1
181	1	501	3	1			1
181	1	601	3	1			1
181	1	701	3	1			1
181	1	801	3	1			1
181	1	901	3	1			1
181	1	1001	3	1			1
439	1	201	4	1			1
439	1	501	4	0.844			1
439	1	601	4	1			1
439	1	701	4	1			1
439	1	801	4	1			1
439	1	901	4	1			1
439	1	1001	4	1			1
414	1	201	2	1			1
414	1	501	2	1			1
414	1	601	2	1			1
414	1	701	2	1			1
414	1	801	2	1			1
414	1	901	2	1			1
414	1	1001	2	1			1
166	1	201	2	1			1
166	1	501	2	0.827			1
166	1	601	2	1			1
166	1	701	2	1			1
166	1	801	2	1			1
166	1	901	2	1			1
166	1	1001	2	1			1
155	1	201	3	1			1
155	1	501	3	1			1
155	1	601	3	1			1
155	1	701	3	1			1
155	1	801	3	1			1
155	1	901	3	1			1
155	1	1001	3	1			1
388	1	201	2	1			1
388	1	501	2	1			1
388	1	601	2	1			1
388	1	701	2	1			1
388	1	801	2	1			1
388	1	901	2	1			1
388	1	1001	2	1			1
122	1	201	3	1			1
122	1	501	3	0.844			1
122	1	601	3	0.844			1
122	1	701	3	1			1
122	1	801	3	1			1
122	1	901	3	1			1
122	1	1001	3	1			1
501	1	201	4	1			1
501	1	501	4	0.844			1
501	1	601	4	1			1
501	1	701	4	1			1
501	1	801	4	1			1
501	1	901	4	1			1
501	1	1001	4	1			1
114	1	201	1	0.827			1
114	1	501	1	0.8			1
114	1	601	1	0.816			1
114	1	701	1	0.767			1
114	1	801	1	0.767			1
114	1	901	1	0.8			1
114	1	1001	1	0.706			1
435	1	201	1	1			1
435	1	501	1	1			1
435	1	601	1	1			1
435	1	701	1	1			1
435	1	801	1	1			1
435	1	901	1	1			1
435	1	1001	1	1			1
428	1	201	2	1	1	2	1
428	1	501	2	0.844	1	2	1
428	1	601	2	0.844	1	2	1
428	1	701	2	0.844	1	2	1
428	1	801	2	1	1	2	1
428	1	901	2	1	1	2	3
428	1	1001	2	1	1	2	3
512	1	201	2	1	3	1	1
512	1	501	2	1	3	1	1
512	1	601	2	1	3	1	2
512	1	701	2	1	3	1	2
512	1	801	2	1	3	1	2
512	1	901	2	1	3	1	2
512	1	1001	2	1	3	1	2
300	1	201	2	1	3	1	1
300	1	501	2	1	3	1	1
300	1	601	2	1	3	1	2
300	1	701	2	1	3	1	2
300	1	801	2	0.844	3	1	2
300	1	901	2	1	3	1	2
514	1	201	4	1			1
514	1	501	4	1			1
514	1	601	4	1			1
514	1	701	4	0.86			1
514	1	801	4	1			1
514	1	901	4	1			1
514	1	1001	4	0.844			1
142	1	201	4	1	3	1	1
142	1	501	4	0.844	3	1	1
142	1	601	4	0.844	3	1	1
142	1	701	4	0.844	3	1	1
142	1	801	4	0.8	3	1	3
142	1	901	4	0.844	3	1	2
142	1	1001	4	1	3	1	2
200	1	201	1	1			1
200	1	501	1	1			1
200	1	601	1	1			1
200	1	701	1	1			1
200	1	801	1	1			1
200	1	901	1	1			1
200	1	1001	1	1			1
387	1	201	3	1	10	2	1
387	1	501	3	1	10	2	1
387	1	601	3	1	10	2	1
387	1	701	3	1	10	2	1
361	1	201	4	1			1
361	1	501	4	1			1
361	1	601	4	1			1
361	1	701	4	1			1
361	1	801	4	1			1
361	1	901	4	1			1
361	1	1001	4	0.827			1
241	1	201	1	1			1
241	1	501	1	1			1
241	1	601	1	1			1
241	1	701	1	1			1
241	1	801	1	1			1
241	1	901	1	0.827			1
241	1	1001	1	1			1
373	1	201	4	0.844			1
373	1	501	4	1			1
373	1	601	4	1			1
373	1	701	4	1			1
373	1	801	4	0.844			1
373	1	901	4	0.844			1
373	1	1001	4	1			1
535	1	201	4	1			1
535	1	501	4	1			1
535	1	601	4	1			1
535	1	701	4	1			1
535	1	801	4	1			1
535	1	901	4	1			1
535	1	1001	4	1			1
489	1	201	1	1			1
489	1	501	1	1			1
489	1	601	1	0.844			1
489	1	701	1	1			1
489	1	801	1	0.844			1
489	1	901	1	1			1
489	1	1001	1	1			1
354	1	201	4	1			1
354	1	501	4	1			1
354	1	601	4	1			1
354	1	701	4	1			1
354	1	801	4	1			1
354	1	901	4	1			1
354	1	1001	4	1			1
509	1	201	4	1			1
509	1	501	4	1			1
509	1	601	4	1			1
509	1	701	4	1			1
509	1	801	4	1			1
509	1	901	4	1			1
509	1	1001	4	1			1
400	1	201	4	1			1
400	1	501	4	1			1
400	1	601	4	1			1
400	1	701	4	1			1
400	1	801	4	1			1
400	1	901	4	1			1
400	1	1001	4	1			1
23	1	201	3	1	3	1	1
23	1	501	3	1	3	1	1
23	1	601	3	1	3	1	1
23	1	701	3	1	3	1	1
23	1	801	3	1	3	1	1
23	1	901	3	1	3	1	2
23	1	1001	3	1	3	1	2
433	1	201	2	0.81	3	2	1
433	1	501	2	0.377	3	2	3
496	1	201	2	1			1
496	1	501	2	1			1
496	1	601	2	1			1
496	1	701	2	1			1
496	1	801	2	1			1
496	1	901	2	1			1
496	1	1001	2	1			1
498	1	201	2				1
498	1	501	2	1			1
498	1	601	2	1			1
498	1	701	2	1			1
498	1	801	2	1			1
498	1	901	2	1			1
498	1	1001	2	1			1
341	1	201	3	1			1
341	1	501	3	1			1
341	1	601	3	1			1
341	1	701	3	1			1
341	1	801	3	1			1
341	1	901	3	1			1
341	1	1001	3	1			1
73	1	201	3	0.844	5	1	1
73	1	501	3	1	5	1	1
73	1	601	3	1	5	1	1
73	1	701	3	1	5	1	1
73	1	801	3	1	5	1	2
73	1	901	3	1	5	1	2
73	1	1001	3	1	5	1	2
320	1	201	2	1			1
320	1	501	2	1			1
320	1	601	2	1			1
320	1	701	2	1			1
320	1	801	2	1			1
320	1	901	2	1			1
320	1	1001	2	1			1
505	1	201	2	1			1
505	1	501	2	1			1
505	1	601	2	1			1
505	1	701	2	1			1
505	1	801	2	1			1
505	1	901	2	1			1
505	1	1001	2	1			1
561	1	201	1	1	3	1	1
561	1	501	1	1	3	1	1
561	1	601	1	1	3	1	1
561	1	701	1	1	3	1	1
561	1	801	1	0.827	3	1	1
561	1	901	1	1	3	1	2
561	1	1001	1	0.827	3	1	2
226	1	201	1	1			1
226	1	501	1	1			1
226	1	601	1	1			1
226	1	701	1	1			1
226	1	801	1	1			1
226	1	901	1	1			1
226	1	1001	1	1			1
447	1	201	2	1			1
447	1	501	2	1			1
447	1	601	2	1			1
447	1	701	2	1			1
447	1	801	2	1			1
447	1	901	2	1			1
447	1	1001	2	1			1
95	1	201	1	1			1
95	1	501	1	1			1
95	1	601	1	1			1
95	1	701	1	1			1
95	1	801	1	1			1
95	1	901	1	1			1
95	1	1001	1	1			1
363	1	201	3	1			1
363	1	501	3	0.844			1
363	1	601	3	1			1
363	1	701	3	1			1
363	1	801	3	1			1
363	1	901	3	1			1
363	1	1001	3	1			1
146	1	201	4	1	3	1	1
146	1	501	4	1	3	1	1
146	1	601	4	1	3	1	2
146	1	701	4	1	3	1	2
146	1	801	4	1	3	1	2
146	1	901	4	1	3	1	2
146	1	1001	4	1	3	1	2
3	1	201	3	0.827			1
3	1	501	3	0.844			1
3	1	601	3	0.844			1
3	1	701	3	0.844			1
3	1	801	3	1			1
3	1	901	3	1			1
3	1	1001	3	1			1
235	2	201	2	0.844	11	2	1
235	2	501	2	1	11	2	1
235	2	601	2	0.844	11	2	1
235	2	701	2	1	11	2	1
235	2	801	2	0.767	11	2	1
235	2	901	2	0.844	11	2	1
235	2	1001	2	0.8	11	2	1
111	2	201	4	1			1
111	2	501	4	1			1
111	2	601	4	1			1
111	2	701	4	1			1
111	2	801	4	1			1
111	2	901	4	1			1
111	2	1001	4	1			1
2	2	201	1	1			1
2	2	501	1	1			1
2	2	601	1	1			1
2	2	701	1	1			1
2	2	801	1	1			1
2	2	901	1	1			1
2	2	1001	1	1			1
432	2	201	1	0.844			1
432	2	501	1	0.816			1
432	2	601	1	1			1
432	2	701	1	1			1
432	2	801	1	1			1
432	2	901	1	1			1
432	2	1001	1	1			1
563	2	201	2	1			1
563	2	501	2	1			1
563	2	601	2	1			1
563	2	701	2	1			1
563	2	801	2	0.844			1
563	2	901	2	1			1
563	2	1001	2	0.748			1
264	2	201	3	1			1
264	2	501	3	1			1
264	2	601	3	1			1
264	2	701	3	0.844			1
264	2	801	3	1			1
264	2	901	3	1			1
264	2	1001	3	1			1
97	2	201	3	0.827	9	2	1
97	2	501	3	0.8	9	2	1
576	2	201	4	0.8			1
576	2	501	4	0.767			1
576	2	601	4	0.767			1
576	2	701	4	0.767			1
576	2	801	4	0.706			1
576	2	901	4	0.706			1
576	2	1001	4	0.594			1
566	2	201	1	1	11	2	1
566	2	501	1	1	11	2	1
566	2	601	1	1	11	2	1
566	2	701	1	1	11	2	1
566	2	801	1	1	11	2	1
566	2	901	1	1	11	2	1
566	2	1001	1	1	11	2	3
592	2	201	3	0.8	2	2	1
592	2	501	3	0.706	2	2	1
592	2	601	3	0.761	2	2	1
592	2	701	3	0.8	2	2	1
592	2	801	3	0.827	2	2	3
592	2	901	3	0.517	2	2	3
592	2	1001	3	0.8	2	2	3
594	2	201	2	1			1
594	2	501	2	1			1
594	2	601	2	1			1
594	2	701	2	0.844			1
594	2	801	2	0.827			1
594	2	901	2	0.844			1
594	2	1001	2	0.8			1
573	2	201	4	1			1
573	2	501	4	1			1
573	2	601	4	1			1
573	2	701	4	0.8			1
573	2	801	4	1			1
573	2	901	4	0.854			1
573	2	1001	4	0.827			1
572	2	201	4	0.844			1
572	2	501	4	0.844			1
572	2	601	4	0.844			1
572	2	701	4	0.844			1
572	2	801	4	0.844			1
572	2	901	4	0.844			1
572	2	1001	4	0.844			1
565	2	201	3	1	8	2	1
577	2	201	4	1			1
577	2	501	4	0.844			1
577	2	601	4	0.844			1
577	2	701	4	0.844			1
577	2	801	4	0.844			1
577	2	901	4	0.844			1
577	2	1001	4	0.844			1
513	1	201	4	1			1
513	1	501	4	0.844			1
513	1	601	4	1			1
513	1	701	4	1			1
513	1	801	4	1			1
513	1	901	4	0.827			1
513	1	1001	4	1			1
169	1	201	4	0.844			1
169	1	501	4	0.854			1
169	1	601	4	0.844			1
169	1	701	4	0.827			1
169	1	801	4	0.833			1
169	1	901	4	0.844			1
169	1	1001	4	0.844			1
485	1	201	3	1			1
485	1	501	3	1			1
485	1	601	3	1			1
485	1	701	3	1			1
485	1	801	3	1			1
485	1	901	3	1			1
485	1	1001	3	1			1
292	1	201	2	0.844			1
292	1	501	2	1			1
292	1	601	2	1			1
292	1	701	2	1			1
292	1	801	2	1			1
292	1	901	2	1			1
292	1	1001	2	0.844			1
532	1	201	1	1			1
532	1	501	1	1			1
532	1	601	1	0.844			1
532	1	701	1	1			1
532	1	801	1	0.8			1
532	1	901	1	0.844			1
532	1	1001	1	0.844			1
316	1	201	4	1			1
316	1	501	4	1			1
316	1	601	4	0.447			1
316	1	701	4	1			1
316	1	901	4	0.854			1
316	1	1001	4	1			1
20	1	201	1	0.827			1
20	1	601	1	1			1
20	1	701	1	0.816			1
20	1	801	1	0.827			1
20	1	901	1	1			1
153	1	201	1	0.81			1
153	1	501	1	1			1
153	1	601	1	1			1
153	1	701	1	1			1
153	1	801	1	1			1
153	1	901	1	1			1
153	1	1001	1	0.8			1
356	1	201	1	0.844			1
356	1	501	1	0.844			1
356	1	601	1	1			1
356	1	701	1	1			1
356	1	801	1	1			1
356	1	901	1	1			1
356	1	1001	1	1			1
429	1	201	3	1			1
429	1	501	3	0.827			1
429	1	601	3	1			1
429	1	701	3	1			1
429	1	801	3	1			1
429	1	901	3	1			1
429	1	1001	3	1			1
234	1	201	2	1			1
234	1	501	2	1			1
234	1	601	2	1			1
234	1	701	2	1			1
234	1	801	2	1			1
234	1	901	2	1			1
234	1	1001	2	0.81			1
527	1	201	2	1			1
527	1	501	2	0.844			1
527	1	601	2	0.844			1
527	1	701	2	0.844			1
527	1	801	2	0.844			1
527	1	901	2	0.844			1
527	1	1001	2	1			1
299	1	201	1	1			1
299	1	501	1	0.827			1
299	1	601	1	1			1
299	1	701	1	1			1
299	1	801	1	1			1
299	1	901	1	1			1
299	1	1001	1	1			1
444	1	201	2	1			1
444	1	501	2	1			1
444	1	601	2	1			1
444	1	701	2	1			1
444	1	801	2	1			1
444	1	901	2	1			1
444	1	1001	2	1			1
190	1	201	3	0.827			1
190	1	501	3	1			1
190	1	601	3	1			1
190	1	701	3	1			1
190	1	801	3	1			1
148	1	201	2	1			1
148	1	501	2	0.844			1
148	1	601	2	0.844			1
148	1	701	2	0.844			1
148	1	801	2	0.844			1
148	1	901	2	0.844			1
148	1	1001	2	0.844			1
394	1	201	2	0.844			1
394	1	501	2	0.844			1
394	1	601	2	1			1
394	1	701	2	0.844			1
394	1	801	2	0.844			1
394	1	901	2	0.844			1
394	1	1001	2	0.844			1
407	1	201	1	1			1
479	1	201	3	1			1
479	1	501	3	1			1
479	1	601	3	1			1
479	1	701	3	1			1
479	1	801	3	1			1
479	1	901	3	1			1
479	1	1001	3	1			1
211	1	201	3	1			1
211	1	501	3	1			1
211	1	601	3	1			1
211	1	701	3	1			1
28	1	201	4	0.827			1
28	1	501	4	1			1
28	1	601	4	0.844			1
28	1	701	4	1			1
28	1	801	4	1			1
28	1	901	4	1			1
28	1	1001	4	0.827			1
57	1	201	4	1			1
57	1	501	4	1			1
57	1	601	4	1			1
57	1	701	4	1			1
57	1	801	4	1			1
57	1	901	4	1			1
57	1	1001	4	1			1
100	1	201	4	1			1
100	1	501	4	1			1
100	1	601	4	1			1
100	1	701	4	1			1
100	1	801	4	1			1
100	1	901	4	1			1
100	1	1001	4	1			1
472	2	201	2	0.798			1
472	2	501	2	0.827			1
472	2	601	2	1			1
472	2	701	2	0.844			1
472	2	801	2	0.844			1
472	2	901	2	1			1
472	2	1001	2	1			1
272	2	201	2	0.844			1
272	2	501	2	0.844			1
272	2	601	2	0.8			1
272	2	701	2	0.86			1
272	2	801	2	0.844			1
272	2	901	2	1			1
272	2	1001	2	0.767			1
586	2	201	3	1			1
586	2	501	3	1			1
586	2	601	3	1			1
586	2	701	3	0.55			1
586	2	801	3	1			1
586	2	901	3	1			1
586	2	1001	3	1			1
178	2	201	4	0.81			1
178	2	501	4	0.446			1
178	2	601	4	0.777			1
178	2	701	4	0.827			1
178	2	801	4	0.8			1
178	2	901	4	0.827			1
178	2	1001	4	0.854			1
575	2	201	4	1			1
575	2	501	4	1			1
575	2	601	4	1			1
575	2	701	4	1			1
581	2	201	2	0.825			1
581	2	501	2	1			1
581	2	601	2	1			1
581	2	701	2	1			1
581	2	801	2	1			1
581	2	901	2	1			1
581	2	1001	2	1			1
583	2	201	3	1			1
583	2	501	3	0.8			1
583	2	601	3	1			1
583	2	701	3	1			1
583	2	801	3	1			1
583	2	901	3	1			1
583	2	1001	3	1			1
584	2	201	1	0.8			1
584	2	501	1	1			1
584	2	601	1	0.833			1
584	2	701	1	0.844			1
584	2	801	1	0.844			1
584	2	901	1	0.43			1
584	2	1001	1	0.81			1
125	1	201	1	1			1
125	1	501	1	1			1
125	1	601	1	1			1
125	1	701	1	1			1
125	1	801	1	1			1
125	1	901	1	1			1
125	1	1001	1	1			1
491	1	201	3	1			1
491	1	501	3	0.844			1
491	1	601	3	1			1
491	1	701	3	1			1
491	1	801	3	1			1
491	1	901	3	0.844			1
491	1	1001	3	1			1
443	1	201	2	0.844			1
443	1	501	2	0.844			1
443	1	601	2	0.844			1
443	1	701	2	0.844			1
443	1	801	2	1			1
443	1	901	2	0.844			1
443	1	1001	2	0.844			1
33	1	201	3	1			1
33	1	501	3	1			1
33	1	601	3	1			1
33	1	701	3	0.827			1
33	1	801	3	1			1
33	1	901	3	0.827			1
33	1	1001	3	1			1
256	1	201	1	0.833			1
256	1	501	1	1			1
256	1	601	1	1			1
256	1	701	1	1			1
256	1	801	1	1			1
256	1	901	1	1			1
256	1	1001	1	1			1
99	1	201	3	0.844	10	2	1
99	1	501	3	0.8	10	2	1
99	1	601	3	0.827	10	2	1
99	1	701	3	0.8	10	2	1
50	1	201	1	0.844			1
50	1	501	1	1			1
50	1	601	1	1			1
50	1	701	1	1			1
50	1	801	1	1			1
50	1	901	1	1			1
50	1	1001	1	0.827			1
102	1	201	1	1			1
102	1	501	1	1			1
102	1	601	1	0.844			1
102	1	701	1	1			1
102	1	801	1	1			1
102	1	901	1	1			1
102	1	1001	1	1			1
144	1	201	4	1			1
144	1	501	4	1			1
144	1	601	4	0.844			1
144	1	701	4	0.844			1
144	1	801	4	1			1
144	1	901	4	1			1
144	1	1001	4	1			1
41	1	201	4	1			1
41	1	501	4	1			1
41	1	601	4	1			1
41	1	701	4	1			1
41	1	801	4	1			1
41	1	901	4	0.827			1
41	1	1001	4	1			1
260	1	201	2	1			1
260	1	501	2	1			1
260	1	601	2	1			1
260	1	701	2	1			1
260	1	801	2	1			1
260	1	901	2	1			1
260	1	1001	2	1			1
335	1	201	4	0.844			1
335	1	501	4	1			1
335	1	601	4	0.844			1
335	1	701	4	1			1
335	1	801	4	1			1
335	1	901	4	0.8			1
335	1	1001	4	0.827			1
531	1	201	2	1			1
531	1	501	2	1			1
531	1	601	2	1			1
531	1	701	2	1			1
531	1	801	2	1			1
531	1	901	2	1			1
531	1	1001	2	1			1
471	1	201	1	1			1
471	1	501	1	1			1
471	1	601	1	1			1
471	1	701	1	1			1
471	1	801	1	1			1
471	1	901	1	1			1
471	1	1001	1	1			1
382	1	201	4	1			1
382	1	501	4	1			1
382	1	601	4	1			1
382	1	701	4	1			1
382	1	801	4	1			1
382	1	901	4	1			1
382	1	1001	4	1			1
214	1	201	3	1			1
214	1	501	3	1			1
214	1	601	3	1			1
214	1	701	3	1			1
214	1	801	3	1			1
214	1	901	3	1			1
214	1	1001	3	1			1
223	1	201	3	1	9	2	1
542	1	201	2	1			1
542	1	501	2	1			1
542	1	601	2	1			1
542	1	701	2	1			1
542	1	801	2	1			1
542	1	901	2	1			1
542	1	1001	2	1			1
74	1	201	2	1			1
74	1	501	2	1			1
74	1	601	2	1			1
74	1	701	2	1			1
74	1	801	2	1			1
74	1	901	2	1			1
74	1	1001	2	1			1
525	1	201	4	0.827			1
525	1	501	4	1			1
525	1	601	4	1			1
525	1	701	4	1			1
525	1	801	4	0.827			1
525	1	901	4	0.827			1
525	1	1001	4	1			1
541	1	201	4	1			1
541	1	501	4	1			1
541	1	601	4	0.827			1
541	1	701	4	1			1
541	1	801	4	1			1
541	1	901	4	1			1
541	1	1001	4	1			1
88	1	201	1	1			1
88	1	501	1	1			1
88	1	601	1	0.8			1
88	1	701	1	0.816			1
88	1	801	1	0.81			1
88	1	901	1	0.767			1
88	1	1001	1	0.8			1
12	1	201	2	1			1
12	1	501	2	1			1
12	1	601	2	1			1
12	1	701	2	1			1
12	1	801	2	1			1
12	1	901	2	1			1
12	1	1001	2	1			1
179	1	201	3	1			1
179	1	501	3	1			1
179	1	601	3	1			1
179	1	701	3	1			1
179	1	801	3	1			1
179	1	901	3	1			1
179	1	1001	3	1			1
510	1	201	3	0.463	3	2	1
534	1	201	2	0.844			1
534	1	501	2	0.844			1
534	1	601	2	0.844			1
534	1	701	2	0.827			1
534	1	801	2	1			1
534	1	901	2	1			1
534	1	1001	2	0.506			1
237	1	201	4	0.844			1
237	1	501	4	0.844			1
237	1	601	4	0.844			1
237	1	701	4	0.844			1
237	1	801	4	0.844			1
237	1	901	4	0.844			1
237	1	1001	4	0.844			1
183	1	201	2	1			1
183	1	501	2	1			1
183	1	601	2	1			1
183	1	701	2	1			1
183	1	801	2	1			1
183	1	901	2	1			1
183	1	1001	2	1			1
546	1	201	4	1			1
546	1	501	4	0.827			1
546	1	601	4	0.8			1
546	1	701	4	0.827			1
546	1	801	4	0.827			1
546	1	901	4	0.827			1
546	1	1001	4	0.827			1
465	1	201	4	0.844			1
465	1	501	4	0.844			1
465	1	601	4	0.844			1
465	1	701	4	0.767			1
465	1	801	4	0.844			1
465	1	901	4	0.844			1
465	1	1001	4	0.55			1
236	1	201	2	1			1
236	1	501	2	1			1
236	1	601	2	1			1
236	1	701	2	1			1
236	1	801	2	1			1
236	1	901	2	1			1
236	1	1001	2	1			1
1	1	201	1	1			1
1	1	501	1	0.86			1
1	1	601	1	1			1
1	1	701	1	1			1
1	1	801	1	1			1
1	1	901	1	1			1
1	1	1001	1	0.777			1
54	2	201	4	1			1
54	2	501	4	1			1
54	2	601	4	1			1
54	2	701	4	1			1
54	2	801	4	0.55			1
54	2	901	4	0.517			1
54	2	1001	4	0.844			1
185	2	201	1	1			1
185	2	501	1	1			1
185	2	601	1	1			1
185	2	701	1	1			1
185	2	801	1	1			1
185	2	901	1	1			1
185	2	1001	1	1			1
459	2	201	2	1			1
459	2	501	2	0.844			1
459	2	601	2	0.827			1
459	2	701	2	1			1
459	2	801	2	0.517			1
459	2	901	2	0.517			1
459	2	1001	2	0.8			1
467	2	201	1	1			1
467	2	501	1	1			1
467	2	601	1	1			1
467	2	701	1	1			1
467	2	801	1	1			1
467	2	901	1	1			1
467	2	1001	1	1			1
222	2	201	3	1			1
222	2	501	3	1			1
222	2	601	3	1			1
222	2	701	3	1			1
222	2	801	3	1			1
222	2	901	3	0.844			1
222	2	1001	3	0.43			1
240	2	201	2	0.8			1
240	2	501	2	0.827			1
240	2	601	2	0.827			1
240	2	701	2	0.827			1
240	2	801	2	0.827			1
240	2	901	2	0.827			1
240	2	1001	2				1
282	2	201	4	1			1
282	2	501	4	1			1
282	2	601	4	0.447			1
282	2	701	4	1			1
282	2	801	4	1			1
282	2	901	4	1			1
282	2	1001	4	1			1
147	2	201	1	0.8			1
147	2	501	1	0.827			1
147	2	601	1	0.8			1
147	2	701	1	0.8			1
147	2	801	1	0.8			1
147	2	901	1	0.761			1
147	2	1001	1	0.777			1
231	2	201	2	1			1
231	2	501	2	1			1
231	2	601	2	0.777			1
231	2	701	2	1			1
231	2	801	2	1			1
231	2	1001	2	1			1
451	2	201	3	0.827			1
451	2	501	3	1			1
451	2	601	3	1			1
451	2	701	3	1			1
451	2	801	3	1			1
451	2	901	3	1			1
451	2	1001	3	1			1
393	2	201	3	1			1
506	2	201	3	1	5	1	1
506	2	501	3	1	5	1	1
506	2	601	3	0.844	5	1	2
506	2	801	3	0.844	5	1	2
506	2	901	3	0.761	2	3	3
506	2	1001	3	1	2	3	3
307	2	201	4	1			1
307	2	501	4	1			1
307	2	601	4	1			1
307	2	701	4	1			1
307	2	801	4	1			1
307	2	901	4	1			1
307	2	1001	4	1			1
83	2	201	3	0.706			1
83	2	501	3	0.827			1
83	2	601	3	0.8			1
83	2	701	3	0.706			1
83	2	801	3	0.706			1
83	2	901	3	0.816			1
83	2	1001	3	0.761			1
567	2	201	1	1	8	1	1
567	2	501	1	0.8	8	1	2
567	2	601	1	0.844	8	1	2
567	2	701	1	0.844	8	1	2
6	1	201	2	1			1
6	1	501	2	1			1
6	1	601	2	1			1
6	1	701	2	1			1
6	1	801	2	1			1
6	1	901	2	1			1
6	1	1001	2	1			1
555	1	201	3	1	8	1	1
555	1	501	3	1	8	1	1
555	1	601	3	1	8	1	1
555	1	701	3	1	8	1	1
555	1	801	3	1	8	1	1
555	1	1001	3	1	8	1	2
24	1	201	4	1	3	1	1
24	1	501	4	1	3	1	1
24	1	601	4	1	3	1	1
24	1	701	4	1	3	1	1
24	1	801	4	1	3	1	1
24	1	901	4	1	3	1	1
24	1	1001	4	1	3	1	2
511	1	201	2	0.8			1
511	1	501	2	0.527			1
511	1	701	2	0.844			1
511	1	801	2	0.844			1
511	1	901	2	0.8			1
431	1	201	1	1			1
431	1	501	1	1			1
431	1	601	1	1			1
431	1	701	1	1			1
431	1	801	1	1			1
431	1	901	1	1			1
431	1	1001	1	1			1
397	1	201	2	1			1
397	1	501	2	0.844			1
397	1	601	2	1			1
397	1	701	2	0.844			1
397	1	801	2	1			1
397	1	901	2	1			1
397	1	1001	2	1			1
119	1	201	2	0.827			1
119	1	501	2	0.827			1
119	1	601	2	1			1
119	1	701	2	1			1
119	1	801	2	0.827			1
119	1	901	2	0.827			1
119	1	1001	2	0.827			1
198	1	201	3	1			1
198	1	501	3	1			1
198	1	601	3	1			1
198	1	701	3	1			1
198	1	801	3	1			1
198	1	901	3	1			1
198	1	1001	3	1			1
412	1	201	4	1	9	2	1
412	1	501	4	1	9	2	1
412	1	601	4	0.844	9	2	1
412	1	701	4	0.844	9	2	1
355	1	201	4	0.844	3	1	1
355	1	501	4	0.844	3	1	2
225	1	201	1	1			1
225	1	601	1	0.844			1
225	1	701	1	0.844			1
225	1	801	1	0.81			1
225	1	901	1	0.706			1
225	1	1001	1	0.8			1
187	1	201	2	0.844			1
187	1	501	2	0.8			1
187	1	601	2	0.833			1
103	1	201	3	1			1
339	1	201	1	0.844			1
339	1	501	1	0.844			1
339	1	601	1	0.8			1
339	1	701	1	1			1
339	1	801	1	0.833			1
339	1	1001	1	0.844			1
101	1	201	1	0.844			1
101	1	501	1	0.794			1
101	1	601	1	0.844			1
101	1	701	1	0.844			1
101	1	801	1	0.844			1
248	1	201	3	1			1
248	1	601	3	1			1
248	1	701	3	1			1
248	1	801	3	1			1
248	1	901	3	1			1
248	1	1001	3	1			1
47	1	201	1	1			1
47	1	501	1	1			1
47	1	601	1	1			1
47	1	701	1	1			1
47	1	801	1	1			1
47	1	901	1	1			1
47	1	1001	1	1			1
27	1	201	4	1			1
27	1	501	4	1			1
27	1	601	4	1			1
27	1	701	4	1			1
27	1	801	4	1			1
27	1	901	4	1			1
27	1	1001	4	1			1
544	1	201	2	1			1
544	1	501	2	1			1
544	1	601	2	1			1
544	1	701	2	1			1
544	1	801	2	1			1
544	1	901	2	1			1
544	1	1001	2	1			1
291	1	201	3	0.827			1
291	1	501	3	0.827			1
291	1	601	3	0.827			1
291	1	701	3	0.8			1
291	1	801	3	0.827			1
291	1	901	3	0.8			1
70	1	201	4	1			1
70	1	501	4	1			1
70	1	601	4	1			1
70	1	701	4	1			1
70	1	801	4	1			1
70	1	901	4	1			1
70	1	1001	4	1			1
271	1	201	3	1			1
271	1	601	3	1			1
271	1	701	3	1			1
271	1	801	3	0.827			1
271	1	901	3	1			1
271	1	1001	3	1			1
332	1	201	1	0.844	5	2	1
332	1	501	1	0.844	5	2	1
332	1	601	1	0.844	5	2	1
332	1	701	1	0.55	5	2	1
332	1	901	1	0.844	5	2	3
131	1	201	4	1			1
131	1	501	4	1			1
131	1	701	4	0.844			1
131	1	801	4	1			1
131	1	901	4	1			1
131	1	1001	4	1			1
436	1	201	1	0.844			1
436	1	501	1	0.844			1
436	1	601	1	1			1
436	1	701	1	0.844			1
436	1	901	1	1			1
275	1	201	1	1			1
275	1	501	1	0.844			1
275	1	601	1	0.844			1
275	1	701	1	0.844			1
275	1	801	1	0.844			1
275	1	901	1	0.844			1
275	1	1001	1	0.844			1
294	1	201	2	1			1
294	1	501	2	1			1
294	1	601	2	1			1
294	1	701	2	1			1
294	1	801	2	1			1
294	1	901	2	1			1
66	1	201	2	1	9	2	1
37	1	201	3	1			1
37	1	501	3	1			1
37	1	601	3	0.827			1
37	1	701	3	1			1
37	1	801	3	1			1
37	1	901	3	1			1
37	1	1001	3	0.827			1
517	2	201	1	1			1
517	2	501	1	1			1
352	2	201	3	1			1
352	2	501	3	1			1
352	2	601	3	1			1
352	2	701	3	1			1
352	2	801	3	1			1
352	2	901	3	1			1
352	2	1001	3	1			1
503	2	201	4	1	8	1	1
503	2	501	4	1	8	1	1
503	2	601	4	1	8	1	2
503	2	701	4	1	8	1	2
503	2	801	4	1	8	1	2
503	2	901	4	1	7	1	3
503	2	1001	4	1	8	1	2
383	2	201	4	0.827	1	1	1
383	2	501	4	0.777	1	1	1
383	2	601	4	0.827	1	1	1
383	2	701	4	0.777	1	1	1
383	2	801	4	0.81	1	1	2
383	2	901	4	0.827	1	1	2
383	2	1001	4	0.827	1	1	2
427	2	201	3	0.777			1
427	2	501	3	0.81			1
427	2	601	3	0.81			1
427	2	701	3	0.81			1
427	2	801	3	0.777			1
427	2	901	3	0.446			1
427	2	1001	3	0.446			1
242	2	201	3	0.827			1
242	2	501	3	0.827			1
242	2	601	3	0.827			1
242	2	701	3	1			1
242	2	801	3	1			1
242	2	901	3	0.827			1
242	2	1001	3	0.777			1
133	2	201	2	0.368			1
133	2	501	2	0.594			1
133	2	601	2	0.307			1
133	2	701	2	0.307			1
133	2	801	2	0.594			1
133	2	901	2	0.307			1
133	2	1001	2	0.594			1
481	2	201	2	1			1
481	2	501	2	1			1
481	2	601	2	1			1
481	2	701	2	1			1
481	2	801	2	1			1
481	2	901	2	1			1
481	2	1001	2	1			1
36	2	201	1	1	8	1	1
36	2	501	1	1	8	1	2
36	2	601	1	0.827	8	1	2
36	2	701	1	1	8	1	2
36	2	801	1	1	8	1	2
36	2	901	1	1	8	1	2
36	2	1001	1	1	8	1	2
202	2	201	1	1			1
202	2	501	1	1			1
202	2	601	1	1			1
202	2	701	1	1			1
202	2	801	1	1			1
202	2	901	1	1			1
202	2	1001	1	1			1
326	2	201	4	1			1
326	2	501	4	1			1
326	2	601	4	1			1
326	2	701	4	1			1
326	2	801	4	1			1
326	2	901	4	1			1
326	2	1001	4	1			1
571	2	201	2	1			1
571	2	601	2	1			1
578	2	201	3	1			1
578	2	501	3	1			1
578	2	601	3	0.827			1
578	2	701	3	1			1
578	2	901	3	1			1
578	2	1001	3	1			1
569	2	201	1	0.8	10	1	1
569	2	501	1	0.8	10	1	2
569	2	601	1	0.761	10	1	2
569	2	701	1	0.761	10	1	2
569	2	801	1	0.8	10	1	2
569	2	901	1	0.8	10	1	2
569	2	1001	1	0.5	10	1	2
590	2	201	1	1			1
590	2	501	1	1			1
590	2	601	1	0.81			1
590	2	701	1	1			1
590	2	801	1	1			1
590	2	901	1	1			1
590	2	1001	1	1			1
589	2	201	4	1	11	2	1
589	2	501	4	1	11	2	3
589	2	601	4	1	11	2	3
589	2	701	4	1	11	2	3
589	2	801	4	0.827	11	2	3
589	2	901	4	1	11	2	3
589	2	1001	4	1	11	2	3
376	1	201	1	0.827			1
376	1	501	1	1			1
376	1	601	1	0.844			1
376	1	701	1	0.8			1
376	1	801	1	0.844			1
376	1	901	1	0.827			1
376	1	1001	1	1			1
276	1	201	4	1	8	1	1
276	1	501	4	1	8	1	1
276	1	601	4	1	8	1	1
276	1	701	4	1	8	1	1
276	1	801	4	1	8	1	1
276	1	901	4	1	8	1	3
276	1	1001	4	1	8	1	2
277	1	201	3	1			1
293	1	201	1	1			1
293	1	501	1	0.844			1
293	1	601	1	1			1
293	1	701	1	0.844			1
293	1	801	1	0.844			1
293	1	901	1	0.844			1
293	1	1001	1	1			1
43	1	201	4	0.844			1
43	1	501	4	1			1
43	1	601	4	1			1
43	1	701	4	0.463			1
43	1	801	4	0.8			1
43	1	901	4	1			1
43	1	1001	4	1			1
297	1	201	3	1			1
297	1	501	3	1			1
297	1	601	3	1			1
297	1	701	3	1			1
297	1	801	3	1			1
297	1	901	3	1			1
297	1	1001	3	1			1
507	1	201	4	1			1
507	1	501	4	1			1
507	1	601	4	1			1
507	1	701	4	1			1
507	1	801	4	1			1
507	1	901	4	1			1
507	1	1001	4	1			1
154	1	201	4	0.827			1
154	1	501	4	0.8			1
154	1	601	4	1			1
154	1	701	4	0.844			1
154	1	801	4	1			1
154	1	901	4	0.81			1
154	1	1001	4	1			1
218	1	201	3	0.844			1
218	1	501	3	1			1
218	1	601	3	0.844			1
218	1	701	3	0.844			1
218	1	801	3	0.844			1
218	1	901	3	0.844			1
218	1	1001	3	0.844			1
184	1	201	4	1			1
184	1	501	4	0.767			1
184	1	601	4	1			1
184	1	701	4	1			1
184	1	801	4	1			1
184	1	901	4	1			1
184	1	1001	4	1			1
529	1	201	1	0.844			1
529	1	501	1	0.506			1
529	1	601	1	0.55			1
529	1	801	1	0.844			1
529	1	1001	1	0.761			1
484	1	201	1	0.844			1
484	1	501	1	0.767			1
484	1	601	1	0.844			1
484	1	701	1	0.8			1
484	1	801	1	1			1
484	1	901	1	0.55			1
484	1	1001	1	1			1
399	1	201	2	1			1
399	1	501	2	0.844			1
399	1	601	2	1			1
399	1	701	2	1			1
399	1	801	2	0.844			1
399	1	901	2	1			1
399	1	1001	2	1			1
94	1	201	1	0.844			1
94	1	501	1	1			1
94	1	601	1	1			1
94	1	701	1	1			1
94	1	801	1	1			1
94	1	901	1	1			1
94	1	1001	1	1			1
455	1	201	4	0.844			1
455	1	501	4	0.844			1
455	1	601	4	1			1
455	1	701	4	1			1
455	1	801	4	0.844			1
455	1	901	4	0.844			1
455	1	1001	4	1			1
461	1	201	2	0.827			1
461	1	501	2	0.844			1
461	1	601	2	1			1
461	1	701	2	1			1
461	1	801	2	1			1
461	1	901	2	0.844			1
461	1	1001	2	1			1
483	1	201	3	0.844			1
483	1	501	3	0.844			1
483	1	601	3	0.844			1
247	1	201	2	1			1
247	1	501	2	1			1
247	1	601	2	1			1
247	1	701	2	1			1
247	1	801	2	0.844			1
247	1	901	2	1			1
247	1	1001	2	1			1
251	1	201	2	1			1
251	1	501	2	1			1
251	1	601	2	1			1
251	1	701	2	1			1
251	1	801	2	1			1
251	1	901	2	1			1
251	1	1001	2	1			1
39	1	201	3	1			1
39	1	501	3	1			1
39	1	601	3	1			1
39	1	701	3	1			1
39	1	801	3	1			1
39	1	901	3	1			1
39	1	1001	3	1			1
304	1	201	2	1			1
304	1	501	2	1			1
304	1	601	2	1			1
304	1	701	2	0.844			1
304	1	801	2	0.844			1
304	1	901	2	1			1
304	1	1001	2	1			1
274	1	201	1	0.844			1
274	1	501	1	1			1
167	1	201	2	1			1
167	1	501	2	1			1
167	1	601	2	1			1
167	1	701	2	1			1
167	1	801	2	1			1
167	1	901	2	1			1
167	1	1001	2	1			1
110	1	201	2	1			1
110	1	501	2	1			1
110	1	601	2	1			1
110	1	701	2	1			1
110	1	801	2	1			1
110	1	901	2	1			1
110	1	1001	2	1			1
457	1	201	3	1			1
457	1	501	3	1			1
457	1	601	3	1			1
457	1	701	3	1			1
457	1	801	3	1			1
457	1	901	3	1			1
457	1	1001	3	1			1
475	1	201	2	1	1	1	1
159	1	201	4	1			1
159	1	501	4	0.844			1
159	1	601	4	0.706			1
159	1	701	4	1			1
159	1	801	4	0.55			1
159	1	901	4	1			1
159	1	1001	4	1			1
315	1	201	2	1	1	1	1
315	1	501	2	0.827	1	1	1
315	1	601	2	0.844	1	1	3
315	1	701	2	0.844	1	1	2
315	1	801	2	1	1	1	2
315	1	901	2	1	1	1	2
315	1	1001	2	0.844	1	1	2
345	1	201	1	0.816			1
345	1	501	1	0.844			1
345	1	601	1	0.844			1
345	1	701	1	0.844			1
345	1	801	1	0.844			1
345	1	901	1	1			1
345	1	1001	1	0.844			1
454	1	201	1	1			1
454	1	501	1	1			1
454	1	601	1	1			1
454	1	701	1	1			1
454	1	801	1	1			1
454	1	901	1	1			1
232	2	201	2				1
232	2	501	2	0.432			1
232	2	601	2	0.205			1
232	2	701	2	0.594			1
232	2	801	2	0.594			1
232	2	901	2	0.594			1
232	2	1001	2	0.377			1
430	2	201	4	1			1
430	2	501	4	1			1
430	2	601	4	1			1
430	2	701	4	1			1
430	2	801	4	1			1
430	2	901	4	1			1
430	2	1001	4	1			1
550	2	201	4	1			1
588	2	201	4	1			1
588	2	501	4	1			1
588	2	601	4	1			1
588	2	701	4	1			1
588	2	801	4	1			1
588	2	901	4	1			1
588	2	1001	4	0.844			1
591	2	201	2	1			1
591	2	501	2	1			1
591	2	601	2	1			1
591	2	701	2	1			1
591	2	801	2	1			1
591	2	901	2	1			1
591	2	1001	2	1			1
108	1	201	1	0.844			1
108	1	501	1	1			1
108	1	601	1	1			1
108	1	701	1	0.844			1
108	1	801	1	1			1
108	1	901	1	0.844			1
108	1	1001	1	1			1
415	1	201	4	1			1
415	1	501	4	1			1
415	1	601	4	1			1
415	1	701	4	1			1
415	1	801	4	1			1
415	1	901	4	1			1
415	1	1001	4	1			1
40	1	201	4	1			1
40	1	501	4	1			1
40	1	601	4	1			1
40	1	701	4	1			1
40	1	801	4	1			1
40	1	901	4	1			1
40	1	1001	4	1			1
500	1	201	4	1	8	2	1
500	1	501	4	1	8	2	1
500	1	601	4	0.8	8	2	1
500	1	701	4	1	8	2	3
500	1	801	4	1	8	2	3
500	1	901	4	1	8	2	3
500	1	1001	4	1	8	2	3
227	1	201	1	1			1
227	1	501	1	1			1
227	1	601	1	1			1
227	1	701	1	1			1
227	1	801	1	1			1
227	1	901	1	1			1
227	1	1001	1	1			1
127	1	201	3	1			1
127	1	501	3	1			1
127	1	601	3	1			1
127	1	701	3	1			1
127	1	801	3	1			1
127	1	901	3	1			1
127	1	1001	3	1			1
239	1	201	4	1	8	2	1
239	1	501	4	1	8	2	3
239	1	601	4	1	8	2	3
239	1	701	4	1	8	2	3
239	1	801	4	1	8	2	3
239	1	901	4	1	8	2	3
239	1	1001	4	1	8	2	3
351	1	201	3	0.844			1
351	1	501	3	0.844			1
351	1	601	3	0.8			1
351	1	701	3	0.8			1
351	1	801	3	0.8			1
351	1	901	3	0.8			1
351	1	1001	3	0.8			1
138	1	201	2	1			1
138	1	501	2	1			1
138	1	601	2	1			1
138	1	701	2	1			1
138	1	801	2	1			1
138	1	901	2	1			1
138	1	1001	2	1			1
458	1	201	2	0.844	10	2	1
458	1	501	2	0.844	10	2	1
458	1	601	2	0.844	10	2	1
162	1	201	1	1			1
162	1	501	1	1			1
162	1	601	1	1			1
162	1	701	1	1			1
162	1	801	1	1			1
162	1	901	1	1			1
162	1	1001	1	1			1
331	1	201	4	1			1
331	1	501	4	1			1
331	1	601	4	1			1
331	1	701	4	1			1
331	1	801	4	1			1
331	1	901	4	1			1
331	1	1001	4	1			1
192	1	201	2	1			1
192	1	501	2	1			1
192	1	601	2	1			1
192	1	701	2	1			1
192	1	801	2	0.827			1
192	1	901	2	1			1
192	1	1001	2	0.33			1
93	1	201	2	0.833			1
93	1	501	2	1			1
93	1	601	2	0.377			1
93	1	701	2	1			1
520	1	201	1	1			1
520	1	501	1	1			1
520	1	601	1	1			1
520	1	701	1	1			1
520	1	801	1	1			1
520	1	901	1	1			1
520	1	1001	1	1			1
266	1	201	1	1			1
266	1	501	1	1			1
266	1	601	1	1			1
266	1	701	1	1			1
266	1	801	1	1			1
266	1	901	1	1			1
266	1	1001	1	1			1
426	1	201	4	1			1
426	1	501	4	1			1
426	1	801	4	1			1
426	1	901	4	1			1
426	1	1001	4	0.844			1
375	1	201	1	1			1
375	1	501	1	1			1
375	1	601	1	1			1
375	1	701	1	1			1
375	1	801	1	1			1
375	1	901	1	1			1
375	1	1001	1	0.844			1
385	1	201	3	1			1
385	1	501	3	1			1
385	1	601	3	1			1
385	1	701	3	1			1
385	1	801	3	1			1
385	1	901	3	1			1
385	1	1001	3	0.827			1
53	1	201	3	0.827	5	2	1
53	1	601	3	1	5	2	3
53	1	701	3	1	5	2	3
53	1	801	3	1	5	2	3
53	1	901	3	1	5	2	3
53	1	1001	3	1	5	2	3
418	1	201	2	0.844			1
418	1	501	2	0.844			1
418	1	601	2	0.55			1
418	1	701	2	0.844			1
418	1	901	2	0.55			1
453	1	201	2	1			1
453	1	501	2	1			1
252	1	201	3	0.844			1
252	1	501	3				1
252	1	601	3	1			1
252	1	701	3	1			1
252	1	801	3	0.426			1
252	1	901	3	1			1
252	1	1001	3	1			1
482	1	201	1	0.517	8	2	1
482	1	501	1	1	8	2	1
482	1	601	1	0.827	8	2	1
482	1	701	1	1	8	2	1
79	1	201	3	1			1
79	1	501	3	1			1
79	1	601	3	0.827			1
79	1	701	3	1			1
164	1	201	3	1			1
164	1	501	3	1			1
164	1	601	3	1			1
164	1	701	3	1			1
164	1	801	3	1			1
164	1	901	3	1			1
164	1	1001	3	1			1
219	1	201	1	1			1
219	1	501	1	1			1
219	1	601	1	0.442			1
219	1	701	1	0.442			1
219	1	801	1	1			1
219	1	901	1	0.8			1
219	1	1001	1	1			1
305	1	201	2	1			1
305	1	501	2	1			1
305	1	601	2	1			1
305	1	701	2	1			1
305	1	801	2	1			1
305	1	901	2	1			1
477	1	201	4	1			1
477	1	501	4	0.827			1
477	1	601	4	1			1
477	1	701	4	1			1
477	1	801	4	1			1
477	1	901	4	1			1
477	1	1001	4	1			1
325	1	201	3	1			1
325	1	501	3	1			1
325	1	601	3	1			1
325	1	701	3	1			1
325	1	801	3	1			1
325	1	901	3	1			1
325	1	1001	3	1			1
371	1	201	1	1			1
371	1	501	1	1			1
371	1	601	1	1			1
371	1	701	1	1			1
371	1	801	1	1			1
371	1	901	1	1			1
371	1	1001	1	1			1
347	1	201	2	1			1
347	1	501	2	1			1
347	1	601	2	1			1
347	1	701	2	1			1
347	1	801	2	1			1
347	1	901	2	1			1
347	1	1001	2	1			1
55	1	201	1	1	5	2	1
55	1	501	1	0.844	5	2	1
55	1	601	1	0.8	5	2	1
55	1	801	1	0.844	5	2	3
55	1	901	1	0.844	5	2	3
55	1	1001	1	0.844	5	2	3
425	1	201	4	1			1
425	1	501	4	0.844			1
425	1	601	4	1			1
425	1	701	4	1			1
425	1	801	4	1			1
425	1	901	4	0.81			1
425	1	1001	4	1			1
370	1	201	4	1			1
370	1	501	4	0.854			1
370	1	601	4	1			1
370	1	701	4	1			1
370	1	801	4	0.844			1
370	1	901	4	1			1
370	1	1001	4	1			1
324	1	201	3	1			1
324	1	501	3	1			1
324	1	601	3	1			1
324	1	701	3	1			1
324	1	901	3	1			1
324	1	1001	3	1			1
68	1	201	2	1	10	2	1
68	1	501	2	1	10	2	1
552	1	201	2	1			1
552	1	501	2	1			1
552	1	601	2	1			1
552	1	701	2	1			1
552	1	801	2	1			1
552	1	901	2	1			1
552	1	1001	2	1			1
194	1	201	3	1			1
194	1	501	3	1			1
194	1	601	3	1			1
194	1	701	3	1			1
194	1	801	3	0.844			1
194	1	901	3	1			1
194	1	1001	3	0.844			1
494	1	201	2	1			1
494	1	501	2	1			1
494	1	601	2	1			1
494	1	701	2	1			1
494	1	801	2	1			1
494	1	901	2	1			1
494	1	1001	2	1			1
161	1	201	4	1			1
161	1	501	4	1			1
161	1	601	4	1			1
161	1	701	4	1			1
161	1	801	4	1			1
161	1	901	4	0.844			1
161	1	1001	4	1			1
250	1	201	3	0.827			1
250	1	501	3	0.844			1
250	1	601	3	1			1
250	1	701	3	1			1
250	1	801	3	1			1
250	1	901	3	1			1
250	1	1001	3	0.827			1
254	1	201	3	1			1
254	1	501	3	1			1
254	1	601	3	0.827			1
254	1	701	3	0.844			1
254	1	801	3	1			1
254	1	901	3	1			1
254	1	1001	3	1			1
246	1	201	4	1	8	2	1
246	1	501	4	0.8	8	2	1
246	1	601	4	1	8	2	1
246	1	701	4	0.844	8	2	1
246	1	801	4	0.844	8	2	1
246	1	901	4	1	8	2	3
246	1	1001	4	0.8	8	2	3
350	1	201	1	1			1
350	1	501	1	0.827			1
350	1	601	1	0.827			1
350	1	701	1	0.81			1
350	1	801	1	0.81			1
350	1	901	1	0.827			1
350	1	1001	1	0.81			1
244	1	201	2	1			1
244	1	501	2	1			1
244	1	601	2	1			1
244	1	701	2	1			1
244	1	801	2	1			1
244	1	901	2	1			1
244	1	1001	2	1			1
204	1	201	1				1
204	1	501	1	0.844			1
204	1	601	1	0.844			1
204	1	701	1	0.844			1
204	1	801	1	0.844			1
204	1	901	1	0.844			1
249	1	201	2	1			1
249	1	501	2	1			1
249	1	601	2	1			1
249	1	701	2	1			1
249	1	801	2	1			1
263	1	201	4	1			1
263	1	501	4	1			1
263	1	601	4	0.844			1
263	1	701	4	1			1
263	1	801	4	1			1
263	1	901	4	0.8			1
263	1	1001	4	1			1
81	1	201	2	1			1
81	1	501	2	1			1
81	1	601	2	1			1
81	1	701	2	1			1
81	1	801	2	1			1
81	1	901	2	1			1
81	1	1001	2	1			1
492	2	501	1	1	8	2	1
492	2	1001	1	0.827	8	2	1
298	2	201	4	1			1
298	2	501	4	0.827			1
298	2	601	4	0.777			1
298	2	701	4	0.827			1
298	2	801	4	0.81			1
298	2	901	4	0.81			1
298	2	1001	4	0.81			1
384	2	201	3	1			1
384	2	501	3	1			1
384	2	601	3	1			1
384	2	701	3	1			1
384	2	801	3	1			1
384	2	901	3	1			1
384	2	1001	3	1			1
553	2	201	2	1			1
553	2	501	2	1			1
553	2	601	2	1			1
553	2	701	2	0.55			1
553	2	801	2	1			1
553	2	901	2	1			1
553	2	1001	2	1			1
536	2	201	4	0.843	11	2	1
536	2	501	4	0.761	11	2	1
536	2	701	4	1	11	2	3
536	2	801	4	1	11	2	3
38	2	201	2	0.8			1
38	2	501	2	0.844			1
38	2	601	2	0.8			1
38	2	701	2	0.8			1
38	2	801	2	0.8			1
38	2	901	2	0.8			1
38	2	1001	2	0.8			1
398	2	201	1	0.827			1
398	2	501	1	1			1
398	2	601	1	0.844			1
398	2	701	1	0.8			1
398	2	801	1	0.844			1
398	2	901	1	0.844			1
398	2	1001	1	0.844			1
42	2	201	3	0.827			1
42	2	501	3	0.844			1
42	2	601	3	0.844			1
42	2	701	3	1			1
42	2	801	3	0.827			1
42	2	901	3	1			1
42	2	1001	3	1			1
410	2	201	3	0.827			1
410	2	501	3	1			1
421	2	201	4	1			1
421	2	501	4	1			1
421	2	601	4	1			1
421	2	701	4	1			1
421	2	801	4	1			1
421	2	901	4	1			1
421	2	1001	4	1			1
124	2	201	1	1			1
124	2	501	1	1			1
302	2	201	2	0.827	9	2	1
302	2	501	2	0.844	9	2	1
302	2	601	2	0.827	9	2	1
302	2	701	2	1	9	2	3
302	2	801	2	1	9	2	3
302	2	901	2	1	9	2	3
302	2	1001	2	1	9	2	3
9	2	201	1	1			1
9	2	501	1	1			1
9	2	601	1	1			1
9	2	701	1	1			1
9	2	801	1	0.854			1
9	2	901	1	0.827			1
9	2	1001	1	1			1
540	2	201	1	1			1
540	2	501	1	1			1
540	2	601	1	1			1
540	2	701	1				1
540	2	901	1	1			1
540	2	1001	1	1			1
13	2	501	4	1			1
13	2	601	4	1			1
13	2	901	4	1			1
365	2	201	3	1	11	2	1
365	2	501	3	1	11	2	1
365	2	901	3	1	11	2	1
365	2	1001	3	1	11	2	3
63	2	201	1	0.706	8	2	1
63	2	501	1	0.777	8	2	1
63	2	601	1	0.816	8	2	1
63	2	701	1		8	2	3
63	2	801	1	0.706	8	2	3
63	2	901	1	0.594	8	2	3
63	2	1001	1	0.706	8	2	3
77	2	201	3	1			1
77	2	501	3	1			1
77	2	601	3	1			1
77	2	701	3	1			1
77	2	801	3	1			1
77	2	901	3	1			1
77	2	1001	3	1			1
438	2	201	2	0.761			1
438	2	501	2	0.446			1
438	2	601	2	0.171			1
438	2	701	2	0.171			1
523	2	201	2	0.844			1
523	2	501	2	0.844			1
523	2	601	2	0.844			1
523	2	701	2	0.844			1
523	2	801	2	0.844			1
523	2	901	2	0.844			1
523	2	1001	2	0.706			1
[truncated: 1,745 more rows]
