# Supplementary material for: No change in health-related quality of life for at-risk U.S. women and men starting HIV pre-exposure prophylaxis (PrEP): Findings from HPTN 069/ACTG A5305
Source: PLoS One. 2018 Dec 26;13(12):e0206577. doi: 10.1371/journal.pone.0206577 (PMC6306196; doi:10.1371/journal.pone.0206577)
Supplement: S1 Dataset — (ZIP) [file pone.0206577.s002.zip › ptn069_qol/README.txt]

Title: No change in health-related quality of life for at-risk U.S. women and men starting HIV pre-exposure prophylaxis (PrEP): Findings from HPTN 069/ACTG A5305

Authors: Shashi N Kapadia, Chunyuan Wu, Kenneth H Mayer, Timothy J Wilkin, K. Rivet Amico, Raphael J Landovitz, Adriana Andrade, Ying Q Chen, Wairimu Chege, Marybeth McCauley, Roy M Gulick, Bruce R Schackman

Data files generated on 11/17/2018

analysis_data.csv - The participant level variables used in the reported analyses of QOL
data_dictionary_analysis_dataset.doc - data dictionary for above

discontinuation.csv - Information about individuals discontinuing therapy, which was requested by reviewers
data_dictionary_discontinuation - data dictionary for above
